# Supplementary material for: Predicting plant biomass accumulation from image-derived parameters
Source: Gigascience. 2018 Jan 16;7(2):1–13. doi: 10.1093/gigascience/giy001 (PMC5827348; doi:10.1093/gigascience/giy001)
Supplement: Supplemental material [file giy001_supp.zip]

Archive with 2 entries (2 files):
- Supplemental Data S1.xlsx
- Supplemental Figures.pdf
