# Supplementary material for: Predicting plant biomass accumulation from image-derived parameters
Source: Gigascience. 2018 Jan 16;7(2):1–13. doi: 10.1093/gigascience/giy001 (PMC5827348; doi:10.1093/gigascience/giy001)
Supplement: Supplemental material [file giy001_supp.zip › Supplemental Data S1.xlsx]

## Sheet: Exp. 1 dataset - 1121KN
PlantID	Genotype	Treatment	side.area.norm (mm^2)	side.border.length.norm (mm)	side.compactness.01 (relative)	side.compactness.16 (relative)	side.fluo.intensity.average (relative)	side.fluo.intensity.classic.sum	side.height.norm (mm)	side.hull.circumcircle.d (px)	side.hull.fillgrade (percent)	side.hull.pc1	side.hull.pc2	side.leaf.count (leafs)	side.leaf.length.average.norm	side.leaf.length.sum.norm (mm)	side.leaf.width.average.norm	side.nir.intensity.average (relative)	side.nir.skeleton.intensity.average (relative)	side.vis.hue.average	side.width.norm (mm)	side.width.norm.relative	side.width.relative	top.area (px)	top.border.length (px)	top.compactness.01 (relative)	top.compactness.16 (relative)	top.fluo.intensity.average (relative / pix)	top.fluo.intensity.classic.sum	top.hull.circumcircle.d (px)	top.hull.fillgrade (percent)	top.hull.pc2	top.leaf.count	top.leaf.length.average	top.nir.intensity.average (relative / pix)	top.nir.intensity.sum	top.vis.hue.average	volume.fluo.iap
1121KN053	Perun	stress	96067.6	12510.4	0.0077903	1631	0.35048	7.19114e+06	726.664	834.379	0.288513	968.857	660.139	24.7143	195.787	4724.42	38.4501	0.470048	0.250569	0.21617	549.412	0.956157	0.959379	162385	20544	0.00483508	2599	0.498995	19702301	1236.94	0.224182	1058.83	19	379	0.280657	350037	0.264836	4.15219e+07
1121KN054	Perun	stress	103656	13402.5	0.00728212	1734.29	0.367727	8378099	790.116	883.256	0.320201	990	615.299	22.4286	228.548	4863.88	39.4961	0.471262	0.275922	0.21448	534.239	0.903064	0.906108	160844	20231	0.00493961	2544	0.536841	21399346	1231.21	0.187235	1002.85	34	227	0.269369	341660	0.266584	4.45885e+07
1121KN055	Sissy	control	177581	23782.7	0.00407401	3199.71	0.356654	1.43346e+07	1014.13	1141.69	0.324581	1047.29	764.865	28.2857	295.536	8305.33	39.4127	0.462506	0.221684	0.212244	672.04	1.03635	1.03984	368429	40213	0.00286315	4389	0.505329	44830040	1629.56	0.263193	1354.1	34	445	0.303092	846927	0.238799	1.15611e+08
1121KN056	Sissy	control	179400	22243.7	0.00466523	2770.71	0.370065	1.51489e+07	1008.06	1121.94	0.360016	898.286	720.23	29.1429	265.991	7685.01	41.5877	0.466351	0.260024	0.211037	627.072	0.99048	0.993817	343060	34788	0.00356291	3527	0.520421	43573441	1480.09	0.280161	1242.71	39	352	0.308518	663205	0.241397	1.12703e+08
1121KN057	Sissy	control	198460	22893	0.0049099	2651.14	0.383938	1.79302e+07	1116.62	1229.34	0.363105	882.286	683.055	25.2857	320.716	8028.62	42.4202	0.465747	0.248377	0.209249	633.279	1.02516	1.02861	381019	34558	0.00400969	3134	0.532504	49746812	1513.1	0.28696	1179.57	42	349	0.303902	832528	0.236035	1.31393e+08
1121KN058	Sissy	control	184729	23950.8	0.00406274	3106.86	0.368812	1.57466e+07	1098.69	1196.38	0.345202	1061.14	720.328	26	316.162	8098.28	41.2481	0.458235	0.21476	0.209877	615.071	1.02432	1.02778	338725	33328	0.00383238	3279	0.528888	43425251	1579.2	0.238651	1447.63	43	320	0.302215	695664	0.241463	1.15315e+08
1121KN059	Sissy	control	148608	20061.2	0.00472048	2717	0.377506	1.30568e+07	972.886	1091.67	0.309754	930.286	718.129	21.8571	328.526	7028.28	39.8338	0.456485	0.181691	0.207534	571.896	1.16144	1.16535	279016	30546	0.00375789	3344	0.535718	36652094	1510.93	0.231748	1239.59	35	349	0.287542	559310	0.245961	8.41945e+07
1121KN060	Sissy	control	155667	19954.9	0.00500275	2564.29	0.378683	1.39333e+07	1047.24	1139.11	0.32577	902	668.872	20.5714	346.837	6894.76	41.4238	0.457643	0.169034	0.208105	604.726	1.00657	1.00996	283843	27522	0.00471003	2668	0.538213	37520698	1412.42	0.240936	1308.23	31	356	0.280267	607621	0.243741	8.89536e+07
1121KN061	Sissy	control	188515	23262.8	0.00439588	2873	0.379791	1.6621e+07	1080.06	1178.52	0.349378	1019.86	711.644	24	349.887	8315.95	40.2382	0.464914	0.234533	0.210847	608.036	0.976027	0.979316	374903	35475	0.00374445	3356	0.533747	48777553	1678.59	0.254494	1357.81	43	358	0.304079	806651	0.239889	1.23803e+08
1121KN062	Sissy	control	189690	24158.3	0.0042205	3090.14	0.381212	1.68975e+07	1064.2	1188.16	0.348342	866.143	769.686	30.2857	285.757	8583.69	40.2446	0.458212	0.206698	0.214333	606.795	1.02152	1.02496	387862	37048	0.00355183	3538	0.527432	49632926	1666.18	0.267193	1181.54	42	366	0.294339	884015	0.240592	1.2671e+08
1121KN063	Sissy	control	185877	23708.6	0.00420077	3031.43	0.367783	1.56014e+07	1129.86	1221.35	0.343792	1025.57	712.652	30	266.355	7835.64	42.4577	0.461636	0.21165	0.214196	623.486	0.935175	0.938327	353859	32226	0.00428302	2934	0.52084	44450680	1517	0.249348	1345.3	28	465	0.298362	677514	0.246068	1.18596e+08
1121KN064	Sissy	stress	102261	13397.2	0.00718813	1757.71	0.381271	9.0184e+06	830.395	930.752	0.285257	993.143	603.563	18.2857	273.126	4914.23	38.8306	0.46936	0.233509	0.209744	582.38	1.02976	1.03323	162247	19793	0.00520562	2414	0.537445	21704991	1359.76	0.171957	1020.67	21	365	0.252274	343522	0.264883	4.41802e+07
1121KN065	Sissy	stress	102900	13914.9	0.0068663	1887.14	0.379876	9.01276e+06	797.427	897.789	0.29143	1022.29	612.781	22.5714	237.455	5198.66	38.1862	0.469379	0.234742	0.215019	586.794	1.00389	1.00727	167227	18102	0.00641469	1959	0.538602	22732555	1293.88	0.183976	992.681	21	358	0.277328	380749	0.262516	4.51331e+07
1121KN066	Sissy	stress	99831.5	13944.8	0.00666076	1957	0.374114	8.37947e+06	819.704	1008.5	0.270795	1011.71	577.699	19	280.396	5235.62	37.7782	0.466676	0.221816	0.213314	551.205	0.889361	0.892358	159029	17516	0.00651445	1929	0.541084	21232385	1237.41	0.198642	1116.53	26	279	0.273743	349790	0.262822	4.27006e+07
1121KN067	Sissy	stress	96097.4	12013.4	0.00839682	1503.86	0.378396	8.3173e+06	837.154	932.67	0.310476	859.857	559.289	18.1429	243.221	4294.74	40.6077	0.471681	0.233364	0.212494	492.305	0.913265	0.916342	158867	16601	0.00724704	1734	0.543819	21869101	1021.96	0.237813	917.539	20	370	0.274626	317024	0.256415	4.10825e+07
1121KN068	Sissy	stress	108401	14443.9	0.00657886	1929.86	0.382093	9.56704e+06	814.945	927.012	0.293442	909.286	589.607	21.2857	261.495	5445.02	37.5511	0.467714	0.221779	0.213284	562.379	0.978036	0.981331	192139	23011	0.0045613	2755	0.534546	25943594	1511.82	0.178962	1173.67	19	499	0.263051	476522	0.260836	50964711
1121KN069	Sissy	stress	94552.9	12598.3	0.00776093	1686.86	0.384514	8.64008e+06	799.634	882.406	0.295503	995.571	580.21	22.2857	217.635	4751.46	38.0215	0.468103	0.210917	0.209578	492.167	0.996635	0.999993	148324	17161	0.00633067	1985	0.527437	20032476	1422.86	0.215899	839.318	33	215	0.252602	349314	0.255649	3.90579e+07
1121KN070	Sissy	stress	95804.9	13794.1	0.00639575	1991.43	0.377897	8.25867e+06	811.221	902.411	0.288393	1106.43	600.025	22.1429	239.144	5167.07	36.9733	0.460787	0.168054	0.212268	542.377	1.08132	1.08496	161735	17478	0.00665592	1888	0.55056	22378514	1345.01	0.195604	1058.94	24	305	0.263625	363550	0.263545	4.13255e+07
1121KN071	Sissy	stress	112080	13905.1	0.00749364	1730	0.411938	1.09897e+07	853.706	939.636	0.322753	1101.71	583.601	21	251.624	5224.87	39.4264	0.469086	0.244747	0.21452	565.965	0.979551	0.982852	195255	20130	0.00605608	2075	0.556829	27415085	1374.31	0.243267	892.352	38	245	0.25772	476066	0.258752	5.312e+07
1121KN072	Sissy	stress	99133.8	13436.4	0.00697896	1822.43	0.402356	9.41894e+06	813.152	897.705	0.298963	1180.43	599.688	18.8571	272.584	5111.2	37.5775	0.459402	0.154827	0.211479	521.824	1.02151	1.02495	168724	18241	0.0063724	1972	0.559141	23750712	1266.39	0.226035	851.24	28	260	0.261971	424597	0.256718	4.36755e+07
1121KN073	Trumpf	control	217445	22685.6	0.0054581	2375.43	0.451649	2.4185e+07	1068.89	1171	0.373864	1174.43	765.808	23.1429	371.438	8539.13	42.5993	0.462658	0.20406	0.207746	681.696	0.985165	0.988485	462696	35547	0.00460307	2730	0.575566	66350978	1590.49	0.319141	1215.56	27	649	0.281222	1055452	0.237034	1.58645e+08
1121KN074	Trumpf	control	216616	22957	0.00534646	2446.57	0.451952	24127566	999.922	1086.26	0.396297	1058.71	767.295	26.1429	333.334	8691.97	42.6135	0.460935	0.19011	0.206012	674.385	0.960597	0.963834	481754	36226	0.00461321	2724	0.5642	67194070	1717.86	0.317908	1472.52	35	499	0.285193	1162060	0.234807	1.61262e+08
1121KN075	Trumpf	control	218524	23333.5	0.00523668	2509	0.443135	2.36166e+07	1056.62	1186.28	0.350103	889.571	875.858	23.4286	367.108	8589.2	43.2765	0.460873	0.210059	0.209859	719.767	0.894199	0.897212	487575	38325	0.0041721	3012	0.581349	70375701	1779.95	0.284749	1544.31	31	562	0.286105	1190070	0.235904	1.63662e+08
1121KN076	Trumpf	control	205371	23957	0.00472171	2811.14	0.430435	2.1697e+07	1107.79	1190.14	0.343683	949.571	763.191	27.8571	333.704	9056.96	40.4563	0.456832	0.162338	0.205899	685.834	0.822483	0.825255	486849	38430	0.00414321	3033	0.559319	66988139	1860.02	0.281379	1512.44	39	444	0.28212	1193134	0.233318	153696323
1121KN078	Trumpf	control	222034	24354.4	0.00480889	2675.43	0.425584	23110239	1113.45	1181.12	0.372791	1048.86	748.928	27.8571	325.421	8965.23	42.4363	0.461134	0.188131	0.204184	704.732	1.04555	1.04907	488554	39620	0.0039111	3213	0.550432	66478087	1842.83	0.277439	1538.09	38	480	0.291149	1244237	0.229353	1.66458e+08
1121KN079	Trumpf	control	204505	23573.4	0.00474193	2723.86	0.432101	2.14115e+07	1040.89	1154.03	0.331804	850.286	778.74	26.2857	337.411	8875.15	40.6685	0.457281	0.163771	0.208013	706.663	1.04989	1.05343	457231	36426	0.00433174	2901	0.554015	62394050	1790.44	0.286742	1271.07	43	401	0.279716	1240744	0.235431	1.4832e+08
1121KN080	Trumpf	control	218295	23594.7	0.00503026	2556.29	0.447425	2.38239e+07	995.646	1109.96	0.403492	1121.57	748.052	25.8571	358.44	9094.48	40.9752	0.462912	0.180631	0.210748	644.452	0.98721	0.990536	460751	36275	0.00440153	2855	0.575734	65916507	1648.4	0.339845	1310.09	42	412	0.290471	1220677	0.236563	1.5893e+08
1121KN081	Trumpf	control	217585	21707.9	0.00595165	2174.86	0.447984	2.39644e+07	1029.58	1134.45	0.383511	970.286	770.037	24.5714	334.893	8065.59	44.7039	0.46683	0.23084	0.20962	664.867	0.95856	0.96179	479045	35993	0.00464733	2704	0.579494	69594210	1596.26	0.310778	1358.13	31	536	0.277985	1163809	0.237223	1.61527e+08
1121KN082	Trumpf	stress	121135	13721.5	0.00840991	1559.43	0.432502	1.24593e+07	821.704	908.084	0.316475	975	650.706	19.4286	270.114	5232.31	40.8182	0.464951	0.179813	0.211238	626.658	0.99664	0.999998	227383	20409	0.00686312	1831	0.581114	33436007	1627.93	0.206524	941.724	18	502	0.259674	528278	0.240949	6.19549e+07
1121KN083	Trumpf	stress	126226	13918.4	0.00821082	1536.71	0.437063	1.3101e+07	801.703	922.048	0.308386	946.571	742.644	20.4286	266.087	5298.11	41.6885	0.464051	0.201193	0.213094	663.074	1.06472	1.06831	246902	23407	0.00566308	2219	0.577512	35836162	1303.4	0.240372	1227.04	24	427	0.265091	550318	0.242315	6.72725e+07
1121KN084	Trumpf	stress	129655	15502.6	0.00692176	1858.14	0.430292	1.32887e+07	842.257	933.389	0.331717	987.286	677.639	22	266.679	5773.73	40.7023	0.462884	0.174605	0.20934	599.208	1.02925	1.03272	240533	20926	0.0069046	1820	0.575798	34758563	1306.65	0.262763	1165.51	26	381	0.266381	614130	0.243071	6.82031e+07
1121KN085	Trumpf	stress	114649	13916.4	0.00767238	1690.86	0.417696	1.11459e+07	861.569	964.047	0.341149	905.143	571.756	19.2857	276.677	5215.62	39.8451	0.463553	0.172534	0.207824	554.516	0.990926	0.994265	194222	18721	0.00696584	1804	0.563813	27271843	1453.15	0.233864	908.557	23	350	0.266952	493663	0.240222	5.41936e+07
1121KN086	Trumpf	stress	131106	14792.9	0.00756127	1670.29	0.428966	1.33203e+07	814.807	901.357	0.330771	958.286	681.354	20.4286	296.171	5978.01	39.002	0.466935	0.215571	0.211958	660.867	1.04707	1.0506	260433	20239	0.00799387	1572	0.596038	39045890	1480.8	0.231635	1203.9	20	467	0.269771	588030	0.244903	7.17629e+07
1121KN087	Trumpf	stress	124975	15633.5	0.00649777	1958.86	0.41456	12188556	938.953	1005.14	0.297432	958.714	706.582	20.5714	299.674	6007.39	38.4798	0.458242	0.131917	0.209116	619.21	0.972955	0.976233	221080	18217	0.008372	1501	0.573424	31828207	1426.19	0.210472	1226.53	20	400	0.265457	517840	0.241688	6.30267e+07
1121KN088	Trumpf	stress	125145	13958.8	0.00819345	1559.14	0.428663	1.29213e+07	816.187	912.439	0.360857	1023.14	635.363	19.2857	278.533	5259.76	41.4677	0.463274	0.172814	0.203521	566.793	1.02343	1.02688	243485	23563	0.00551157	2280	0.565378	34676440	1471.65	0.248183	1114.64	27	387	0.265183	610758	0.236076	6.62334e+07
1121KN089	Trumpf	stress	132511	14206.2	0.00849011	1527.43	0.440281	1.41114e+07	843.223	941.706	0.341696	994.286	697.559	21.4286	245.2	5212.17	43.4306	0.46452	0.18236	0.208313	590.104	1.06224	1.06582	236979	22377	0.00594999	2112	0.574724	34097582	1721.81	0.221909	897.259	28	353	0.264511	572856	0.238996	6.91886e+07
1121KN090	Trumpf	stress	130321	14103.5	0.00828115	1526.43	0.455119	1.45164e+07	908.33	994.563	0.338027	860.143	628.443	17.8571	313.301	5545.44	40.6808	0.46472	0.191019	0.20822	582.518	1.02449	1.02795	249255	22683	0.00608836	2064	0.577005	36573145	1599.65	0.242484	1011.18	30	330	0.261174	570890	0.238989	6.97854e+07
1121KN091	Franken	control	220410	24317.3	0.0048177	2694.29	0.462212	2.45293e+07	957.713	1121.38	0.3674	965.714	957.252	24.8571	378.407	9223.45	41.936	0.45877	0.162964	0.227009	699.214	1.02224	1.02568	493769	33598	0.0054971	2286	0.598705	73261256	1859.77	0.297196	1355.14	27	590	0.286149	1247460	0.26093	1.66119e+08
1121KN092	Franken	control	219819	23289.3	0.0054359	2487.86	0.462296	2.50645e+07	914.951	1051.44	0.395171	972.143	844.733	25.4286	347.059	8590.31	43.5741	0.456399	0.148226	0.211952	731.906	0.926484	0.929606	525249	37818	0.0046166	2722	0.570876	74538878	1933.54	0.320598	1417.7	30	552	0.288864	1345408	0.244903	1.70874e+08
1121KN093	Franken	control	206961	22563.1	0.00538405	2477.29	0.468476	2.357e+07	989.852	1113.19	0.374618	1184.29	807.895	22.5714	380.987	8499.68	42.6371	0.454173	0.124845	0.218999	651.487	0.996659	1.00002	464582	30899	0.00611502	2055	0.593827	68507635	1711.44	0.329898	1214.08	31	456	0.278	1176138	0.255893	1.51303e+08
1121KN094	Franken	control	247584	27051	0.00440162	2968.57	0.452275	2.76672e+07	1019.92	1190.5	0.377141	1169.14	930.14	27.5714	374.387	10251.1	41.22	0.456815	0.152616	0.212549	728.182	1.02525	1.0287	552043	43499	0.00366687	3427	0.576043	78955363	1794.57	0.316869	1511.54	50	400	0.296983	1522869	0.243882	1.97304e+08
1121KN095	Franken	control	223096	22986.5	0.00607017	2400.71	0.462882	2.51082e+07	941.988	1133	0.428082	1176.57	848.396	24.2857	352.593	8533.06	43.9243	0.461066	0.177853	0.21366	642.521	0.964392	0.967642	458086	34196	0.00492413	2552	0.58349	66463149	1676.06	0.333115	1057.68	36	455	0.287397	1118273	0.245401	1.61955e+08
1121KN096	Franken	control	243634	22817.2	0.00626631	2150.71	0.466867	2.8571e+07	945.436	1100.82	0.442687	1252.29	829.36	22.7143	380.399	8573.62	45.3907	0.465044	0.218362	0.207764	658.384	0.993981	0.99733	501140	39995	0.00393807	3191	0.576273	72612227	1777.67	0.340568	1227.37	48	385	0.287502	1334370	0.24072	1.84989e+08
1121KN097	Franken	control	221153	23490.2	0.00568161	2529.29	0.46435	2.52623e+07	937.573	1041.62	0.383618	1179.71	863.585	23.1429	390.749	9003.02	42.1981	0.455285	0.139769	0.212639	758.528	1.00234	1.00572	462793	31143	0.00599827	2095	0.591838	68482344	1717.01	0.330579	1106.97	38	385	0.277908	1168304	0.251585	1.61367e+08
1121KN098	Franken	control	189683	21516.2	0.00536408	2460.86	0.462446	21444779	973.024	1122.58	0.314166	864.571	921.37	21.8571	369.052	7976.2	41.7518	0.452079	0.110461	0.218873	763.908	1.04246	1.04598	445532	30467	0.00603282	2083	0.589964	65316116	1861.35	0.270316	1267.02	31	463	0.275921	1112178	0.252689	1.35799e+08
1121KN099	Franken	control	160000	16988.1	0.00755135	1820.86	0.457287	1.75978e+07	812.6	949.336	0.401643	1204.29	712.981	20.4286	298.902	6082.43	45.4914	0.455552	0.111898	0.213581	634.107	1.04724	1.05077	311349	21503	0.0084622	1485	0.600629	71017121	1508.34	0.282896	1294.22	26	387	0.275463	810886	0.248053	9.57573e+07
1121KN100	Franken	stress	106326	12740.9	0.00838364	1528.43	0.435395	1.09523e+07	811.083	895.434	0.318401	899	580.338	17.5714	286.375	4925.54	39.3369	0.462911	0.147095	0.218475	527.756	1.01588	1.0193	183626	16521	0.00845651	1486	0.585853	26858740	1319.9	0.247793	892.255	21	338	0.255352	462055	0.254407	4.88692e+07
1121KN101	Franken	stress	118244	14305.8	0.00736749	1737	0.433931	1.22373e+07	835.36	923.419	0.321078	939.571	641.583	16.1429	361.779	5634.13	38.3704	0.462208	0.170525	0.218373	598.657	0.990695	0.994033	249366	22155	0.00638535	1968	0.598466	37636507	1356.69	0.239547	1093.3	23	423	0.265924	634639	0.257824	6.33321e+07
1121KN102	Franken	stress	128991	15534.2	0.00682051	1874.14	0.442506	13705107	888.467	1032.86	0.277828	1186	731.213	18.7143	327.975	6021.88	39.2788	0.459753	0.162921	0.219602	655.212	0.979475	0.982776	266478	24378	0.00563514	2230	0.586934	39340070	1382.24	0.20398	1196.11	26	449	0.277882	639581	0.258449	7.14199e+07
1121KN103	Franken	stress	119896	14164.6	0.00762067	1674.86	0.426069	1.22023e+07	774.667	875.02	0.356392	1032.43	628.203	21.2857	260.955	5495.36	38.9495	0.463712	0.167711	0.216496	573.138	0.992072	0.995415	249913	21796	0.00661388	1900	0.573808	36534378	1324.71	0.290239	1049.37	33	312	0.275945	599026	0.252711	6.42875e+07
1121KN104	Franken	stress	130243	15964.4	0.0065528	1961.57	0.429548	13179740	889.709	949.789	0.310866	990	699.736	22.8571	272.42	6126.16	39.203	0.460568	0.159107	0.223951	642.935	1.02873	1.03219	265106	22464	0.00660345	1903	0.586532	38681692	1467.11	0.232472	1208.86	25	403	0.27848	669008	0.264363	7.19269e+07
1121KN287	Wiebke	stress	94834	13370.5	0.00668702	1884.86	0.444785	8.55927e+06	804.738	897.889	0.274059	912.429	611.33	18.8571	268.367	5030.51	37.052	0.457165	0.135064	0.2217	603.622	1.04157	1.04508	200076	17733	0.00799896	1571	0.583441	29337238	1260.04	0.23285	1058.23	28	280	0.250996	485599	0.271797	4.54977e+07
1121KN288	Wiebke	stress	99967.7	12849	0.00766197	1653.57	0.42401	1.00184e+07	830.257	905.785	0.289806	975.571	626.57	20.5714	248.231	4920.85	38.7046	0.453872	0.113987	0.22678	549.274	1.09317	1.09686	203533	18019	0.0078786	1595	0.604614	30834839	1321.05	0.231974	1194.69	23	368	0.253611	461555	0.269003	4.83732e+07
1121KN289	MorexDH	control	154985	15821.9	0.00798696	1620.71	0.474453	1.84336e+07	1196.9	1273.08	0.351505	991.143	514.662	20.5714	296.233	5945.6	45.1664	0.445385	0.0897934	0.209584	452.579	0.998721	1.00209	390997	25269	0.00769527	1633	0.563852	55127598	1454.18	0.344098	1220.4	30	370	0.264761	836025	0.23909	1.03945e+08
1121KN290	MorexDH	control	179446	18676	0.00653839	1947.14	0.477062	2.16334e+07	1180.76	1265.84	0.359731	909.143	577.62	20.1429	347.229	6903.72	44.3672	0.443485	0.0751779	0.210048	562.792	1.01282	1.01623	428566	28025	0.00685937	1832	0.560905	59147385	1524.53	0.353699	1407.53	30	424	0.267292	1056606	0.233194	1.26e+08
1121KN291	MorexDH	control	171163	17371.9	0.00716315	1763.57	0.487621	2.10395e+07	1133.72	1228.84	0.364909	993.286	573.444	18.4286	367.619	6496.11	44.5586	0.447484	0.0907943	0.2114	540.032	1.13161	1.13542	391747	22287	0.00991821	1267	0.582585	56685417	1364.2	0.348009	1055.15	35	326	0.255783	936168	0.235583	1.14906e+08
1121KN292	MorexDH	control	171272	17364.2	0.00720273	1763.86	0.468646	1.99233e+07	1199.93	1290.24	0.332261	966.429	622.576	20.5714	315.631	6462.46	45.0653	0.445449	0.0836331	0.208504	529.273	1.01399	1.01741	389780	24079	0.00845082	1487	0.571912	55191634	1459.71	0.348229	1181.52	22	493	0.263503	990497	0.230101	114689411
1121KN293	MorexDH	control	185899	18725.1	0.00668371	1886.29	0.479708	2.24605e+07	1235.25	1303.49	0.355293	1107.14	645.769	21.1429	339.374	7123.05	44.4085	0.443423	0.0698123	0.209419	539.343	1.03704	1.04053	441345	27532	0.0073188	1717	0.576536	62899618	1443.82	0.352103	1259.76	33	386	0.264978	1107664	0.236054	1.32463e+08
1121KN294	MorexDH	control	169003	17705.3	0.00680523	1856.71	0.465795	1.97051e+07	1239.66	1388.35	0.315651	931.286	604.748	21.7143	318.995	6861.65	43.2656	0.441743	0.0636664	0.212469	603.071	1.03884	1.04234	334260	20157	0.0103427	1215	0.5635	45993727	1503.04	0.349228	1124.69	28	350	0.248404	871980	0.240386	1.04801e+08
1121KN295	MorexDH	stress	101951	12436.2	0.00836835	1518.57	0.442279	11177412	1013.58	1085.67	0.282619	1024.14	501.794	16.8571	280.927	4552.55	41.5581	0.440459	0.0515146	0.205108	461.131	0.967564	0.970825	187342	13147	0.0136295	922	0.572425	27363650	1195.29	0.265963	987.157	22	269	0.206982	1115039	0.226416	4.73299e+07
1121KN296	MorexDH	stress	99780	12249	0.00846788	1507.29	0.440639	10869806	910.951	996.789	0.318282	863.143	490.482	17.1429	266.572	4417.92	41.4769	0.444491	0.0695342	0.208902	466.925	0.991747	0.995089	180166	15032	0.010021	1254	0.564864	25846610	1164.44	0.29146	825.598	21	300	0.237819	495764	0.234244	4.54263e+07
1121KN297	MorexDH	stress	102779	12225.6	0.00868845	1454.86	0.433177	1.08871e+07	951.919	1017.3	0.314883	1007.71	514.912	14.1429	318.38	4393.37	42.1561	0.445217	0.0762288	0.212045	464.718	1.00858	1.01198	187769	16417	0.00875705	1435	0.562504	26854683	1136.6	0.287335	865.072	30	208	0.244677	468132	0.239074	4.77686e+07
1121KN298	MorexDH	stress	86873.9	9571.06	0.0119686	1054.86	0.447832	9.62576e+06	738.941	828.193	0.343519	1068.86	539.982	13.4286	269.221	3572.21	42.5879	0.446285	0.0766089	0.210573	480.581	1.0569	1.06046	161267	11997	0.0140879	892	0.569838	23791669	992.754	0.314075	779.29	19	311	0.226752	371216	0.24283	3.74188e+07
1121KN299	MorexDH	stress	88887	10470.4	0.0102526	1233.71	0.439491	9.54751e+06	800.048	887.317	0.313462	1037.57	541.177	13.7143	316.427	4156.53	39.238	0.444763	0.0712789	0.209823	453.407	1.03474	1.03823	156811	11909	0.0139009	904	0.584951	23508232	1103.56	0.253812	922.297	20	256	0.216489	359990	0.239852	3.77532e+07
1121KN300	MorexDH	stress	100888	11752	0.0092383	1370	0.448541	1.10114e+07	830.257	921.861	0.320291	1151.29	571.689	15.2857	302.564	4396.26	41.2441	0.447184	0.0648925	0.212409	475.201	1.00568	1.00907	199335	17180	0.00849079	1480	0.579338	29197770	1050.51	0.287005	952.201	25	277	0.258916	625442	0.23549	4.83123e+07
1121KN301	BarkeDH	control	212413	23017.5	0.00537633	2514.43	0.48546	2.54694e+07	1045.99	1195.78	0.344754	974.429	854.137	20.7143	441.047	9146.76	40.9685	0.454485	0.138618	0.229236	665.419	1.01696	1.02038	495693	30544	0.00667714	1882	0.610094	75590118	1664.34	0.367983	1216.33	39	363	0.29072	1306306	0.252833	1.60404e+08
1121KN302	BarkeDH	control	215972	23166.2	0.0051143	2488	0.488287	2.58461e+07	1049.72	1243.33	0.345205	1010.71	839.806	23.1429	390.689	8877.64	42.688	0.457595	0.17516	0.227368	744.183	1.01324	1.01665	509690	32407	0.00610018	2060	0.637208	81593157	1771.76	0.308332	1362.61	30	517	0.283993	1244146	0.256762	1.65378e+08
1121KN303	BarkeDH	control	191758	19884.4	0.00695473	2098	0.478865	2.25108e+07	840.878	1021.48	0.400237	970.571	815.346	18.7143	401.587	7524.31	43.3701	0.461113	0.178219	0.226396	660.315	1.01998	1.02342	440887	26026	0.00818123	1536	0.623299	69173315	1626.13	0.345017	1065.89	23	514	0.286277	1092894	0.252573	1.36567e+08
1121KN304	BarkeDH	control	224617	22914.8	0.00540293	2339.43	0.477184	2.5919e+07	985.438	1106.64	0.394105	1064.14	832.351	21.1429	421.211	8755.15	43.0919	0.464911	0.23274	0.226449	731.216	0.963204	0.96645	500290	32065	0.00611502	2055	0.607681	76061931	1756.41	0.32561	1376.13	36	438	0.290864	1273357	0.25137	1.70404e+08
1121KN305	BarkeDH	control	173889	18284.3	0.00729245	1942.86	0.476549	20112598	832.878	956.555	0.412897	882	745.252	18.4286	402.742	7226.36	40.9449	0.460853	0.16768	0.223753	649.556	1.04382	1.04734	351471	22149	0.00900815	1395	0.632132	56214119	1469.6	0.318832	1107.2	29	376	0.277093	853486	0.250985	1.10572e+08
1121KN306	BarkeDH	control	225530	23222.6	0.00553561	2407	0.4862	2.71627e+07	913.434	1111.43	0.389366	968.429	909.153	27.5714	333.667	9013.37	42.3065	0.459465	0.187681	0.229183	706.801	1.05462	1.05818	504770	29674	0.00720549	1744	0.621557	79032828	1628.17	0.310642	1481.31	37	394	0.284703	1226855	0.255899	1.71861e+08
1121KN307	BarkeDH	stress	130812	15067.1	0.00743402	1741.71	0.463184	1.47056e+07	925.849	1005.39	0.306781	859	652.148	19.2857	322.079	5890.28	39.8994	0.462293	0.184635	0.227135	609.416	1.14199	1.14584	270450	21226	0.00754737	1665	0.616969	42206570	1604.41	0.250127	1171.44	24	419	0.273013	663671	0.262965	7.29657e+07
1121KN308	BarkeDH	stress	122861	14295.3	0.00762204	1664.14	0.471325	1.40101e+07	904.192	983.55	0.289547	870.286	654.844	18.2857	316.782	5690.27	39.4488	0.458792	0.142453	0.230288	629.141	1.06863	1.07223	249342	17144	0.0106675	1178	0.636533	40029706	1276.66	0.260942	1199.15	24	342	0.267084	542603	0.266324	6.58021e+07
1121KN309	BarkeDH	stress	128478	14806.5	0.00753778	1710.43	0.462609	1.42942e+07	900.054	993.144	0.294465	888.143	739.768	19.1429	309.257	5735.93	40.552	0.460995	0.177039	0.230296	614.795	1.01129	1.0147	274115	19196	0.00934998	1344	0.622874	43027371	1509.85	0.243602	1222.51	20	458	0.27298	678001	0.265971	7.21476e+07
1121KN310	BarkeDH	stress	131574	14454.8	0.00794991	1588.57	0.459606	1.44254e+07	907.089	1006.31	0.322986	903.286	660.437	18.2857	320.195	5781.17	39.9219	0.46611	0.226042	0.225895	612.588	1.09243	1.09611	270317	20517	0.00807089	1557	0.604482	41299135	1473.51	0.254064	1039.11	25	372	0.28285	683689	0.259102	7.3373e+07
1121KN311	BarkeDH	stress	130766	15480.1	0.00691218	1833.29	0.453356	1.41737e+07	914.124	1007.88	0.302974	775.571	733.479	20.1429	310.199	6201.34	38.9641	0.463108	0.202281	0.225273	644.59	1.04693	1.05046	281554	20806	0.00817591	1537	0.620214	44168701	1333.95	0.270522	1133.65	28	352	0.274335	621414	0.262553	7.44224e+07
1121KN312	BarkeDH	stress	128610	15111.5	0.00709749	1776.29	0.444977	1.36958e+07	910.261	999.256	0.306896	997.286	730.151	20.7143	296.739	5964.5	39.3007	0.458275	0.137869	0.227926	699.49	1.08971	1.09338	270404	20564	0.0080399	1563	0.616082	41943359	1465.49	0.221372	1256.04	27	346	0.274574	660885	0.263446	7.17315e+07
1121KN235	Ursa	control	214983	23561.8	0.00496874	2588	0.448871	2.39678e+07	1051.37	1147.19	0.378791	1088.29	740.417	23	357.793	8209.6	43.9721	0.457795	0.171802	0.214221	662.109	0.902503	0.905544	415851	33285	0.00471711	2664	0.577278	59809890	1601.73	0.297668	1364.42	30.125	368	0.286964	1024828	0.242564	1.48697e+08
1121KN236	Ursa	control	195039	21882.7	0.00524051	2463.86	0.454953	2.1735e+07	1022.13	1133.98	0.367366	994.571	774.873	22.8571	342.479	7804.74	43.5763	0.459004	0.148677	0.218937	661.005	1.03875	1.04225	373862	27753	0.00610018	2060	0.591756	55458123	1632.42	0.277471	1346.45	30	458	0.273679	917156	0.246071	1.2791e+08
1121KN237	Ursa	control	177455	21075.3	0.00509319	2510.86	0.454399	1.99406e+07	1038.68	1155.06	0.326032	1045.29	755.729	20.2857	388.536	7604.18	42.0187	0.455485	0.135599	0.21587	650.108	1.02526	1.02871	361449	29327	0.00528221	2379	0.592163	53503895	1688.69	0.249651	1494.4	32	440	0.271005	923052	0.245855	1.1443e+08
1121KN238	Ursa	control	148715	18158.9	0.00579943	2223.29	0.449105	1.67736e+07	923.642	1014.77	0.321797	977	729.445	19.4286	333.926	6423.83	41.8173	0.452361	0.113113	0.207927	642.659	1.07283	1.07644	297820	22483	0.00740505	1697	0.589692	44917000	1485.87	0.256341	1037.36	32	329	0.267134	787798	0.236002	8.70479e+07
1121KN239	Ursa	control	176224	21505.8	0.00486114	2629	0.441401	1.88485e+07	1004.2	1130.53	0.328254	867.143	775.661	22.7143	330.035	7446.52	42.5172	0.4533	0.117542	0.21554	640.728	1.05019	1.05373	367779	30855	0.00485563	2588	0.585263	53361537	1800.94	0.250008	1417.09	28	497	0.275496	1101824	0.243078	1.14627e+08
1121KN240	Ursa	control	192335	22988.4	0.004647	2754.71	0.443282	2.09199e+07	1125.03	1245.69	0.297309	823.143	797.137	23.2857	356.264	8226.01	42.4746	0.441913	0.108752	0.213752	702.663	0.992825	0.99617	386762	31621	0.00486127	2585	0.578018	55284668	1905.4	0.213726	1710.25	31	465	0.281461	1140611	0.24065	1.28295e+08
1121KN241	Ursa	control	169480	19452.6	0.00569178	2235.43	0.444731	1.82575e+07	981.3	1058.48	0.347851	946	737.91	18.8571	372.485	6857.51	43.3314	0.456561	0.142685	0.214815	647.073	1.07785	1.08148	338597	26433	0.00609131	2063	0.582015	48758817	1455.21	0.2817	1097.02	29	420	0.279856	931149	0.242659	1.05776e+08
1121KN242	Ursa	control	207611	23693.3	0.00485666	2716.57	0.456857	2.3564e+07	1083.79	1222.21	0.348805	1020.71	795.804	21	400.952	8306.84	43.6381	0.456283	0.13831	0.213912	689.834	1.01265	1.01606	412433	33618	0.00458627	2740	0.585329	60524885	1677.58	0.263935	1352.37	30	522	0.279128	1057132	0.239648	143006195
1121KN243	Ursa	control	171025	21461.1	0.00476479	2699.71	0.438703	1.83183e+07	1084.75	1187.58	0.295102	983	763.599	20.8571	388.448	7808.88	40.7474	0.449917	0.0923519	0.214628	681.282	1.0414	1.04491	346290	29733	0.00492413	2552	0.578446	49508022	1787.92	0.221386	1386.81	29	456	0.276439	936346	0.243908	1.07946e+08
1121KN244	Ursa	stress	135770	16955.4	0.00601471	2119.57	0.438213	1.42942e+07	880.329	990.015	0.305258	1213.57	714.371	23.1429	279.429	6333.76	39.1688	0.463603	0.183177	0.222313	644.039	0.963164	0.96641	277383	24461	0.00582586	2157	0.594455	41589955	1445.76	0.244844	1254.15	25	440	0.276511	658708	0.253409	7.6696e+07
1121KN245	Ursa	stress	138307	16288.1	0.0067733	1922.43	0.430803	1.41625e+07	869.569	1008.76	0.348734	867.143	732.612	18.7143	333.414	6153.47	40.1791	0.460468	0.184294	0.223271	625.693	0.988514	0.991846	235350	20537	0.00701248	1792	0.579568	34489444	1350.22	0.279096	889.496	29	325	0.272768	549699	0.256769	7.19664e+07
1121KN246	Ursa	stress	121993	16275	0.0058567	2173.86	0.424273	1.23671e+07	901.02	1012.8	0.276633	1002	714.169	21.7143	277.29	5952.36	38.9107	0.459791	0.141379	0.222361	621.692	1.07362	1.07724	230021	21336	0.00634986	1979	0.597797	34695858	1392.07	0.216411	1228.64	24	397	0.270101	491428	0.260373	6.27549e+07
1121KN247	Ursa	stress	135952	16673.4	0.00619423	2047.43	0.438893	1.44067e+07	906.261	1005.21	0.313624	887.429	661.5	20.4286	295.788	5984.08	41.1851	0.466812	0.209463	0.220881	635.486	1.01099	1.0144	235559	21593	0.00634986	1979	0.590562	34952226	1447.16	0.204878	1233.01	30	335	0.27839	512544	0.258165	7.07721e+07
1121KN248	Ursa	stress	130498	15468.2	0.00704427	1839.14	0.437083	1.35694e+07	828.463	949.887	0.323161	883.286	719.115	21.2857	274.28	5717.58	40.6763	0.465223	0.217318	0.224473	606.381	1.00622	1.00961	256178	23217	0.00597261	2104	0.578269	37339131	1433.6	0.258232	1084.88	37	265	0.286984	636893	0.256096	7.0844e+07
1121KN249	Ursa	stress	127643	16619.1	0.005859	2166.86	0.434141	1.32322e+07	860.879	983.197	0.29869	1058.14	759.212	23.7143	271.994	6329.21	37.8407	0.467638	0.212083	0.221827	604.726	0.989232	0.992565	251884	26293	0.00457958	2744	0.582805	36679434	1445.38	0.243623	1230.93	24	436	0.278482	620013	0.258028	6.8711e+07
1121KN250	Ursa	stress	138201	16307.5	0.00663588	1927.71	0.439436	1.45316e+07	819.084	980.159	0.347735	847.429	685.73	22.5714	279.655	6133.33	39.9695	0.465809	0.2147	0.222641	605.691	0.990299	0.993636	247387	23233	0.00576175	2181	0.580133	36217769	1466.1	0.253071	1123.43	33	326	0.284816	589304	0.252108	7.37271e+07
1121KN251	Ursa	stress	120842	15446.2	0.00637987	1975.14	0.435493	12508080	877.294	966.107	0.303475	1030.57	651.27	21.8571	262.067	5676.89	39.4616	0.463387	0.177285	0.221951	568.862	1.02677	1.03023	203012	19942	0.00641796	1958	0.591069	30178207	1395.66	0.206917	1168.24	28	319	0.259375	431898	0.260637	5.83992e+07
1121KN252	Ursa	stress	119916	14808.1	0.0070477	1831	0.445608	12972896	893.019	1042.14	0.283587	819.286	688.558	18.5714	295.466	5215.07	42.4493	0.4653	0.17707	0.221384	558.516	0.94206	0.945235	196657	18127	0.00752477	1670	0.58779	29115631	1389.59	0.211608	1114.72	25	340	0.260374	453480	0.254515	5.70372e+07
1121KN253	Victoriana	control	186781	17854.2	0.00756746	1713.29	0.491617	2.2952e+07	1037.3	1122.55	0.382335	953.857	638.943	22.1429	304.064	6632.67	45.9333	0.463406	0.203425	0.227949	620.865	0.946367	0.949556	417993	26728	0.00735305	1709	0.605417	63473854	1519.62	0.304139	1363.15	28	457	0.272782	928480	0.252419	1.29522e+08
1121KN254	Victoriana	control	190765	17408.9	0.00806948	1591.29	0.497433	2.38294e+07	985.852	1072.77	0.393531	939.143	675.975	17.8571	355.454	6120.09	45.9677	0.467137	0.217971	0.228156	585.139	0.951112	0.954317	441531	26731	0.00776661	1618	0.603868	66867990	1754.46	0.3078	1390.54	27	513	0.27597	1099075	0.25197	1.35959e+08
1121KN255	Victoriana	control	174209	17190	0.00748885	1699.57	0.488202	2.12722e+07	1005.16	1072.11	0.406059	1007.14	603.86	21	307.026	6247.41	45.7213	0.465956	0.210084	0.231279	543.205	1.01318	1.0166	371039	24120	0.00801938	1567	0.603054	56059052	1623.91	0.293668	1241.55	25	451	0.262235	878536	0.256221	1.13818e+08
1121KN256	Victoriana	control	181578	18539.6	0.00672518	1897.29	0.482934	2.17682e+07	1025.03	1107.08	0.387807	935.143	620.777	21.1429	317.494	6679.71	44.9517	0.463024	0.221073	0.229065	567.62	1.01184	1.01525	416709	25280	0.00819724	1533	0.613326	64317905	1544.15	0.320347	1169.41	27	477	0.267774	926115	0.256696	1.25721e+08
1121KN257	Victoriana	control	134239	12880.5	0.0103574	1238.43	0.491757	1.66013e+07	923.228	976.815	0.390212	950	525.612	21	227.901	4712.7	46.1571	0.463666	0.190222	0.226001	493.133	0.976524	0.979815	271586	19474	0.0090017	1396	0.600308	41241229	1438.91	0.294739	1143.89	28	364	0.268304	620136	0.252541	7.50342e+07
1121KN258	Victoriana	control	150090	13613.1	0.0104371	1238.71	0.496355	1.89062e+07	905.709	954.95	0.43723	940.714	546.121	19	270.822	5043.34	46.7331	0.469129	0.229094	0.216782	531.618	0.993017	0.996363	280313	16177	0.00753428	933	0.60905	43757455	1247.06	0.319641	1124.45	26	340	0.275867	606102	0.245404	8.52319e+07
1121KN259	Victoriana	control	198913	18141.2	0.00765399	1656.71	0.487716	2.44831e+07	1042.55	1103.76	0.423328	1004.57	615.769	20.1429	335.245	6682.06	46.8816	0.467393	0.234321	0.22503	597.967	1.00654	1.00993	449232	29108	0.00666297	1886	0.590075	66374499	1421.27	0.365512	1221.55	49	290	0.279874	1015708	0.250269	1.42997e+08
1121KN260	Victoriana	control	216132	19715.8	0.00701912	1800.71	0.480019	26078544	1001.58	1085.13	0.449613	996.857	650.658	22.1429	350.425	7588.46	45.0013	0.467225	0.234469	0.225977	618.934	1.01084	1.01425	472441	30931	0.00620562	2025	0.589015	69659513	1563.62	0.409862	1192.07	41	407	0.285243	1068580	0.250745	159338188
1121KN001	Apex	control	184901	22437.9	0.00476014	2733.86	0.409157	1.78277e+07	929.435	1048.09	0.366817	845	741.104	24.5714	326.736	7803.92	41.323	0.464719	0.196767	0.218586	701.008	1.03711	1.04061	366961	32097	0.0044768	2807	0.578143	52853191	1499.44	0.300255	1224.99	35	385	0.288319	903430	0.248064	1.20137e+08
1121KN002	Apex	control	179239	21882.6	0.00484949	2686.29	0.422315	1.80248e+07	964.196	1078.49	0.372763	894.714	714.448	25.4286	318.335	8048.48	39.4791	0.462511	0.169766	0.215598	661.419	1.0462	1.04972	370518	29933	0.00519701	2418	0.585515	54077326	1612.33	0.28038	1249.59	32	398	0.291572	898456	0.243571	1.17021e+08
1121KN003	Apex	control	182485	22074	0.00491402	2681.86	0.429399	1.8736e+07	894.536	1026.95	0.385106	790.714	779.278	21.7143	366.971	7913.58	40.8165	0.460598	0.172822	0.21963	706.111	1.00667	1.01006	395755	30901	0.00520994	2412	0.60636	60300208	1562.28	0.292033	1199.58	30	495	0.285364	965120	0.243199	1.23131e+08
1121KN004	Apex	control	182055	22334.3	0.00466389	2747.29	0.42499	1.83646e+07	931.09	1050.01	0.370236	959	764.445	23.7143	346.954	8106.97	39.8495	0.462852	0.182019	0.218373	682.248	1.03019	1.03366	366978	27794	0.00596977	2105	0.594345	54298021	1444.11	0.295179	1213.49	28	438	0.288359	900983	0.246048	1.18291e+08
1121KN006	Apex	control	185537	22418.7	0.00472583	2718.43	0.429947	1.89603e+07	878.122	1020.95	0.361429	869.714	786.344	22.5714	382.121	8482.3	39.0507	0.45312	0.142956	0.218685	688.869	1.02225	1.02569	401425	31763	0.00500055	2513	0.587813	58793149	1463.66	0.312766	1247.94	35	411	0.290292	1021019	0.245984	126084357
1121KN007	Apex	control	190057	21975	0.00516693	2554.71	0.430878	1.98934e+07	888.467	1008.01	0.370217	900.286	697.09	22.2857	349.318	7689.15	42.359	0.46479	0.191626	0.217045	625.555	0.99113	0.99447	357229	27859	0.00578562	2172	0.581486	52043744	1488.98	0.302033	1162.53	26	475	0.290633	906975	0.242441	1.21838e+08
1121KN008	Apex	control	190046	22853.6	0.00460831	2752.43	0.42524	1.92995e+07	920.745	1070.75	0.368368	812.429	773.254	22.7143	385.546	8332.22	39.9001	0.466716	0.195659	0.218155	690.386	1.07798	1.08161	392372	31611	0.00493573	2546	0.593583	58551810	1386.12	0.322879	1324.02	27	526	0.292206	883571	0.245117	1.27684e+08
1121KN009	Apex	control	169836	21477.8	0.00469569	2717.86	0.413595	1.67628e+07	896.743	1014.26	0.376085	943.429	706.369	20.7143	385.298	7844.88	39.0514	0.459798	0.171394	0.212535	682.524	1.07065	1.07426	333971	26113	0.00615697	2041	0.592375	49690618	1498.29	0.274471	1262.87	27	479	0.282956	804659	0.242944	105271828
1121KN010	Apex	stress	104226	10933.9	0.0115049	1158	0.434661	1.09085e+07	651.763	745.462	0.420732	997.286	547.809	17.8571	229.676	4074.73	42.4101	0.478624	0.289479	0.216417	529.273	0.973678	0.976959	203005	18539	0.00742255	1693	0.573952	30061554	1289.57	0.296409	683.338	33	262	0.277684	423724	0.246115	5.03685e+07
1121KN011	Apex	stress	101325	12302.8	0.00866313	1500.43	0.408574	1.04762e+07	532.308	683.193	0.403947	1219.57	592.171	18.5714	233.953	4246.32	40.5002	0.473058	0.242052	0.215066	592.863	1.06786	1.07146	215834	19846	0.00688946	1824	0.543698	31211995	1359.44	0.228175	1056.51	26	347	0.280926	483902	0.241934	5.049e+07
1121KN012	Apex	stress	107919	13785	0.00719101	1762.71	0.413373	10594223	713.146	823.962	0.36653	1030	557.454	22.7143	229.718	5187.9	37.6315	0.468832	0.209981	0.213626	550.102	1.02141	1.02485	194855	19879	0.00619644	2028	0.574495	28165590	1075.29	0.273304	1013.92	31	286	0.261481	411267	0.253582	5.10954e+07
1121KN013	Apex	stress	106103	12019.1	0.0095144	1369.14	0.424724	1.10164e+07	614.658	721.989	0.393527	1100.71	590.588	16.4286	269.799	4390.75	41.2189	0.473943	0.21961	0.212866	585.828	1.02318	1.02663	214338	21641	0.0057512	2185	0.56731	31499115	1476.99	0.231394	1016.82	22	430	0.270761	484620	0.245742	5.26874e+07
1121KN014	Apex	stress	100285	12145.8	0.00890777	1475.14	0.422018	1.01284e+07	680.455	774.149	0.373662	1153.71	562.45	18.4286	244.696	4402.47	39.9374	0.471483	0.216054	0.21586	540.584	1.01489	1.01831	186480	17370	0.00777141	1617	0.578572	27566273	1261.47	0.242233	950.88	24	324	0.25913	457987	0.255066	4.64494e+07
1121KN015	Apex	stress	106753	11920.3	0.00957592	1333.71	0.424873	1.09695e+07	620.865	740.675	0.395054	1105.71	603.846	18.8571	235.162	4409.51	41.1072	0.479655	0.277784	0.216427	546.653	1.03403	1.03751	195670	19999	0.00614793	2044	0.56591	28202219	1281.16	0.252318	980.337	32	282	0.264063	427719	0.252133	5.06487e+07
1121KN016	Apex	stress	109092	12939.9	0.00828008	1535.86	0.423087	1.14212e+07	636.176	741.943	0.375532	1030.14	599.533	19	252.57	4700.83	40.294	0.470712	0.231511	0.211851	552.999	1.02583	1.02929	216991	20956	0.00621175	2023	0.563109	31596494	1274.6	0.239045	1023.01	24	398	0.276206	464432	0.248282	5.45058e+07
1121KN017	Apex	stress	105386	12998.6	0.00800903	1607.43	0.418514	1.04899e+07	589.828	740.086	0.40668	1096.71	600.728	16.7143	294.11	4650.9	39.4959	0.472008	0.242638	0.215579	585.966	0.999463	1.00283	199691	18756	0.00713593	1761	0.582142	29464977	1176.22	0.271735	898.775	23	336	0.275921	400629	0.257225	5.05113e+07
1121KN018	Apex	stress	111827	13324.1	0.00801518	1590.14	0.434446	1.17026e+07	667.626	773.42	0.392742	1125.43	590.973	16.8571	306.692	5069.68	38.7355	0.471955	0.234891	0.2179	552.723	1.06407	1.06766	219053	19756	0.0070558	1781	0.594454	33392455	1252.33	0.280254	886.041	30	299	0.264287	486175	0.25212	5.61368e+07
1121KN019	Isaria	control	221652	24080.2	0.00514629	2631.57	0.451799	25052116	806.807	965.753	0.456535	1073.71	842.433	21.4286	403.393	8580.24	43.314	0.450166	0.0936368	0.183989	718.664	1.029	1.03246	419119	40016	0.00328963	3820	0.581763	62027019	1703.29	0.309949	1206.13	25	684	0.278515	1033856	0.210286	1.53911e+08
1121KN020	Isaria	control	176655	17124.5	0.00540547	1714	0.474653	2.11573e+07	707.491	848.115	0.531423	1159.14	663.595	17.4286	308.613	5451.78	44.1109	0.455208	0.116107	0.179249	607.623	1.0374	1.0409	323932	26897	0.00562757	2233	0.591707	48952571	1508.7	0.3262	989.719	27	418	0.263687	874055	0.212554	1.0784e+08
1121KN021	Isaria	control	230730	25711.7	0.00439731	2865.14	0.46331	2.73731e+07	854.258	998.344	0.433048	1000.14	885.58	16.7143	547.942	8964.95	43.5303	0.450271	0.0968125	0.181221	722.94	1.0203	1.02374	446275	41390	0.0032742	3838	0.592498	67898177	1877.93	0.272618	1567.03	32	604	0.26586	1053524	0.209979	1.65323e+08
1121KN022	Isaria	control	225996	24616	0.0055237	2725.43	0.471831	2.68652e+07	908.606	1037.57	0.415669	1284.43	855.713	19.7143	436.202	8437.61	44.8302	0.454731	0.134754	0.186866	735.492	0.910433	0.913501	413283	37436	0.0037058	3391	0.60191	63281018	1687.13	0.252396	1386.91	32	548	0.283299	959654	0.216988	1.5583e+08
1121KN023	Isaria	control	200369	23626.1	0.00482739	2811.57	0.456701	2.31646e+07	925.987	1040.02	0.390445	996.286	799.548	16.4286	498.079	8184.77	42.8178	0.449041	0.0962064	0.189044	727.63	1.04403	1.04755	382113	35094	0.00389897	3223	0.597716	58168845	1624.33	0.254702	1239.79	32	501	0.273158	972875	0.221241	1.32848e+08
1121KN024	Isaria	control	218373	24541.5	0.00558695	2812	0.462475	2.54614e+07	933.711	1090.66	0.419425	848.286	772.961	19.7143	438.397	8709.07	43.8413	0.455296	0.138205	0.188229	684.179	1.11102	1.11476	395641	29974	0.00553585	2270	0.599987	59824710	1756.94	0.308193	1181.42	31	435	0.281072	957913	0.22588	1.47325e+08
1121KN025	Isaria	control	227497	25306.6	0.0048264	2850.86	0.464645	2.67894e+07	813.566	957.869	0.467017	960.429	807.37	13.4286	668.894	8646.45	43.9805	0.455429	0.134092	0.186748	707.077	0.988911	0.992243	408201	34885	0.00421549	2981	0.602132	62932877	1680	0.288913	1215.97	31	498	0.265115	1004937	0.218969	1.55898e+08
1121KN026	Isaria	control	171620	17262.3	0.00514814	1745.86	0.436395	1.91359e+07	719.629	832.286	0.48765	931.571	691.62	13.8571	495.037	5911.39	46.1786	0.45893	0.12432	0.17461	627.348	1.12931	1.13312	317937	28012	0.00509172	2468	0.564605	46442808	1402.59	0.365009	1017.24	32	387	0.254128	723974	0.202128	1.03793e+08
1121KN027	Isaria	control	172880	20314.9	0.00547165	2398.14	0.424747	1.86418e+07	852.189	936.227	0.44569	1029.71	636.148	17.4286	383.488	6580.81	44.3943	0.454023	0.107949	0.174519	618.106	1.04133	1.04484	321234	30107	0.00445458	2821	0.564326	46622548	1509.26	0.284326	1073.3	34	391	0.26998	745589	0.209061	1.05095e+08
1121KN028	Isaria	stress	139040	17824.9	0.00584154	2298.43	0.436898	1.50895e+07	905.158	1017.37	0.337781	1037.86	679.679	20.7143	300.834	6200.65	40.8188	0.465966	0.192725	0.194725	614.795	1.02753	1.03099	254471	21626	0.0068407	1837	0.596377	38950655	1478.92	0.231099	1057.71	27	376	0.261708	630118	0.234352	7.52292e+07
1121KN029	Isaria	stress	149018	18376.8	0.00563545	2270.43	0.451077	1.68443e+07	910.813	1021.04	0.33071	1072.71	725.075	17.1429	398.424	6685.23	40.4946	0.469354	0.209225	0.195756	619.347	1.03957	1.04307	279622	24552	0.00583126	2155	0.602864	43435800	1536.14	0.241406	1143.12	30	363	0.278636	640464	0.232099	8.45186e+07
1121KN030	Isaria	stress	139182	17551.1	0.00577968	2216	0.436924	1.48241e+07	895.364	993.446	0.343749	900	623.435	15.1429	423.378	6218.3	40.8278	0.468715	0.236296	0.196277	582.656	1.03951	1.04301	231469	20822	0.00670922	1873	0.583506	34328140	1468.14	0.223318	1244.45	21	442	0.282027	516075	0.22983	7.18217e+07
1121KN031	Isaria	stress	131245	16904.5	0.00579355	2177.57	0.437483	14571663	904.744	994.516	0.313234	908	704.031	20.1429	308.269	6181.06	40.8863	0.457775	0.147339	0.18807	633.003	1.03041	1.03388	231895	20965	0.00663133	1895	0.600614	36061255	1317.46	0.212734	1186.56	25	393	0.261101	528518	0.228667	6.77884e+07
1121KN032	Isaria	stress	144871	17932.4	0.00578568	2228.29	0.454815	1.66852e+07	932.056	1018.61	0.349088	921.286	670.571	17.2857	377.533	6313.9	41.2015	0.462194	0.168837	0.195061	593.967	1.00851	1.01191	260553	24247	0.0055702	2256	0.594679	39912715	1252.78	0.261025	1150.17	23	450	0.272699	573064	0.232283	7.93151e+07
1121KN033	Isaria	stress	147037	17981.9	0.00581329	2202.57	0.448941	1.61222e+07	905.572	1023.71	0.318403	1125.29	783.742	17.1429	388.847	6609.91	40.7072	0.464351	0.200323	0.196774	667.902	1.03198	1.03546	271139	25085	0.00541654	2320	0.598131	41349844	1690.24	0.207171	1139.98	20	586	0.283353	573200	0.230345	8.21204e+07
1121KN034	Isaria	stress	134656	16452.6	0.00580144	2023.71	0.453828	1.54862e+07	936.47	1029.07	0.327417	1074.57	651.45	18.5714	324.896	5928.49	40.9012	0.464165	0.186091	0.194679	586.932	1.01753	1.02096	250682	23523	0.00569387	2207	0.592723	38217667	1518.87	0.236414	997.674	34	303	0.273307	578732	0.231251	7.23126e+07
1121KN035	Isaria	stress	146030	18032	0.00572062	2230	0.442337	1.61353e+07	932.746	1035.03	0.311771	1004.14	757.863	19.2857	350.504	6479.56	40.9951	0.463391	0.209296	0.192728	653.143	1.03742	1.04092	253516	24744	0.00520347	2415	0.585157	37980280	1446.11	0.234354	1013.54	24	440	0.282778	597994	0.22773	7.88629e+07
1121KN036	Isaria	stress	126355	16341.8	0.0060417	2125.14	0.430933	1.35192e+07	885.57	973.79	0.328445	892.714	618.453	17.1429	344.691	5681.86	41.144	0.45869	0.155982	0.190638	574.517	1.07488	1.07851	204043	20264	0.00624571	2012	0.592767	31044292	1525.79	0.217999	932.166	27	344	0.261376	486952	0.230473	6.12182e+07
1121KN037	Perun	control	169718	20689.4	0.00514869	2531.71	0.44939	1.85628e+07	1033.58	1149.61	0.34129	1046.29	674.39	25.7143	271.164	6665.92	44.4534	0.459467	0.157452	0.22377	587.484	1.02829	1.03175	350435	32360	0.00420561	2988	0.579273	50416679	1657.11	0.284371	1010.21	35	393	0.281301	834312	0.25139	1.0776e+08
1121KN038	Perun	control	180280	21819.2	0.00484676	2647.14	0.44187	1.90882e+07	1094.13	1195.82	0.34891	913.143	683.909	27.5714	279.726	7519.9	42.1202	0.460602	0.190548	0.218923	629.279	1.06497	1.06856	375263	34154	0.00404323	3108	0.58155	53761393	1556.32	0.298878	1316.88	34	423	0.288229	944600	0.247026	1.18452e+08
1121KN039	Perun	control	141194	17932.9	0.00556391	2283.86	0.438106	1.48578e+07	929.849	1053.68	0.315359	985.143	653.124	22.7143	280.714	6058.29	41.6562	0.45746	0.122891	0.223529	613.692	1.0191	1.02253	277736	25370	0.00542355	2317	0.59814	41205033	1494.6	0.26267	1112.7	29	403	0.276655	648397	0.260346	7.98107e+07
1121KN040	Perun	control	151147	19158.5	0.00521788	2435	0.457894	17110567	915.641	1078.79	0.320421	986	690.415	26.4286	243.019	6355.42	42.5321	0.45884	0.161095	0.22396	658.936	1.02805	1.03151	299891	27824	0.0048688	2581	0.597565	44610905	1562.82	0.223842	1169.74	30	418	0.265536	797103	0.259046	8.87787e+07
1121KN041	Perun	control	175122	22128.1	0.00456224	2801.57	0.454995	1.96178e+07	991.784	1114.2	0.335748	925.571	746.228	27.1429	273.68	7305.82	42.5744	0.460092	0.167845	0.219894	633.693	1.03386	1.03734	366150	34307	0.00390989	3214	0.602657	55028791	1832.8	0.245107	1337.13	23	609	0.269295	992352	0.247909	1.13657e+08
1121KN042	Perun	control	189121	22996.7	0.00455972	2800.14	0.446024	2.05346e+07	1021.03	1131.83	0.367672	980.714	717.7	25.4286	290.733	7264.44	44.8011	0.460762	0.167598	0.218873	619.21	1.01023	1.01363	396104	36256	0.00378733	3318	0.583936	57310618	1607.73	0.30121	1160.72	25	609	0.279003	1217233	0.249274	1.27665e+08
1121KN043	Perun	control	187592	23733.6	0.00430858	3013.57	0.453728	2.07419e+07	985.576	1115.34	0.367415	921	711.302	29.8571	274.464	8099.11	41.074	0.461198	0.176108	0.219077	640.728	1.01749	1.02092	383867	33529	0.00429179	2928	0.603816	57900040	1702.49	0.271456	1190.89	30	460	0.267858	999763	0.2461	1.24661e+08
1121KN044	Perun	control	172469	20570.2	0.00524749	2458	0.459895	1.93636e+07	1000.2	1122.38	0.357151	853.571	659.647	22.2857	328.873	7126.36	42.2886	0.459543	0.168289	0.218502	584.449	1.03807	1.04157	376116	34144	0.00405498	3099	0.596797	55912629	1380.34	0.325902	1230.54	44	320	0.276632	849740	0.244782	1.13449e+08
1121KN045	Perun	control	176903	22829.1	0.004275	2947.29	0.452888	1.95962e+07	983.921	1089.97	0.326627	967.286	750.86	26	304.037	7810.54	41.0096	0.456325	0.17743	0.222229	654.66	1.01239	1.0158	394864	38347	0.00337443	3724	0.609674	59995980	1625.16	0.275534	1275.99	29	556	0.280702	1018211	0.253452	1.1923e+08
1121KN046	Perun	stress	109578	13511	0.00792545	1674.71	0.447323	1.20279e+07	752.459	814.088	0.34934	1039.29	595.921	21.8571	225.361	4773.8	40.9419	0.470845	0.227964	0.215303	577.138	0.995089	0.998442	174357	17501	0.00715625	1756	0.58982	26415103	1322.11	0.219467	916.957	27	297	0.263383	387663	0.261192	4.9076e+07
1121KN047	Perun	stress	96345.4	12100	0.0085159	1525	0.433943	9834668	799.772	868.333	0.359272	1048.71	497.492	19.2857	227.999	4322.74	40.375	0.469789	0.220441	0.212598	477.408	0.903179	0.906222	147876	15304	0.00793833	1583	0.596232	22346162	985.869	0.220218	790.584	22	309	0.25149	283454	0.269025	3.97382e+07
1121KN048	Perun	stress	97398.8	12658.7	0.00776553	1651.71	0.431985	9.96592e+06	752.459	866.187	0.320785	915.429	598.963	18.7143	247.313	4412.26	41.1391	0.469605	0.22257	0.208582	505.685	0.983495	0.986809	157839	15344	0.00842815	1491	0.605363	24284883	1201.95	0.221086	864.056	23	286	0.26234	359770	0.262196	4.15039e+07
1121KN049	Perun	stress	84486	11720.6	0.00777834	1627.43	0.422013	8.39766e+06	707.215	814.162	0.316863	1008.71	534.42	16.7143	265.349	4365.78	37.0821	0.470164	0.170314	0.204161	460.028	0.991577	0.994918	130392	13069	0.00959998	1309	0.607912	20145246	987.629	0.242146	890.66	16	357	0.246468	282508	0.267742	3.27219e+07
1121KN050	Perun	stress	125809	14908.1	0.00723403	1769.86	0.444564	1.3332e+07	819.084	916.747	0.359121	1071	604.801	21.4286	272.427	5580.89	40.274	0.47204	0.240352	0.208602	567.758	1.01242	1.01584	160755	23528	0.00557762	2253	0.601824	2.3217e+07	1420.49	0.24124	1133.31	31	332	0.278966	343904	0.252479	6.68738e+07
1121KN051	Perun	stress	93997.7	12453.9	0.00785067	1660	0.429512	9.53852e+06	708.594	793.81	0.329864	998.571	565.208	20.5714	216.435	4411.71	39.6716	0.468715	0.221687	0.208287	524.997	1.04632	1.04985	173653	19348	0.00583126	2155	0.588357	25923156	1217.54	0.220467	978.486	24	320	0.255487	366203	0.26171	4.20132e+07
1121KN052	Perun	stress	104236	13772.8	0.00691286	1819.86	0.421651	1.03527e+07	753.838	852.07	0.303107	1145.57	690.312	22.7143	222.063	4958.23	38.4686	0.469007	0.227184	0.209662	549.274	1.00368	1.00706	178694	21898	0.0046837	2683	0.568377	25519602	1296.87	0.205923	1175.71	39	224	0.263613	379935	0.271293	4.72609e+07
1121KN157	BarkeCS	stress	120266	14119.6	0.00759554	1660.43	0.454987	13154877	869.156	957.555	0.335486	943.857	644.944	18.1429	296.988	5246.25	40.547	0.464516	0.190679	0.219263	535.894	1.02016	1.0236	227873	18756	0.00814412	1543	0.606666	35140116	1165.99	0.32769	1033.01	27	322	0.265014	491432	0.265364	6.1577e+07
1121KN158	BarkeCS	stress	123254	13816.4	0.0081589	1552.29	0.474813	1.43169e+07	834.119	937.731	0.330018	926.429	654.408	17.8571	312.752	5234.24	40.8673	0.472659	0.232306	0.222561	540.032	1.07509	1.07871	248980	18436	0.00920613	1365	0.612484	38753565	1431.02	0.247468	1267.15	20	422	0.264773	598337	0.260149	6.59647e+07
1121KN159	BarkeCS	stress	128356	15664.1	0.00669317	1915.71	0.467881	1.45365e+07	852.327	975.181	0.27335	1033	790.08	18.7143	312.239	5823.11	41.0558	0.467481	0.244547	0.220992	685.696	1.02146	1.0249	271686	19040	0.00942007	1334	0.628949	43605026	1518.33	0.237874	1238.82	21	443	0.265115	624800	0.263368	7.17592e+07
1121KN160	BarkeCS	stress	127276	14949	0.0074151	1765.86	0.469518	1.44615e+07	837.567	940.274	0.323404	886	643.437	20.4286	280.174	5705.58	40.2326	0.47055	0.253	0.219761	601.139	0.986375	0.989699	252862	20226	0.00777141	1617	0.628508	40182517	1567.61	0.236385	1018.71	26	356	0.269154	651270	0.262288	6.86464e+07
1121KN161	BarkeCS	stress	121511	14483.1	0.00731641	1728.14	0.473272	1.39906e+07	859.914	1006.26	0.296745	1030.57	739.376	18.8571	294.063	5514.54	39.904	0.468382	0.244761	0.221868	543.619	1.01926	1.0227	238259	19478	0.00789345	1592	0.621937	37642219	1323.02	0.258519	978.229	24	363	0.262051	474844	0.26744	6.36165e+07
1121KN162	BarkeCS	stress	126374	14837	0.00730162	1743	0.48684	1.5222e+07	846.12	947.811	0.312471	972.714	714.436	16.4286	356.091	5739.93	39.4669	0.464263	0.213814	0.221774	578.104	1.00077	1.00414	277222	21570	0.0074889	1678	0.627207	44179353	1613.05	0.2455	1032.29	26	394	0.257823	724968	0.26403	7.13672e+07
1121KN163	Beatrix	control	182830	20861.5	0.00532579	2383.57	0.477035	2.17735e+07	968.196	1096.67	0.373857	912	700.705	23.7143	321.345	7526.38	42.5234	0.462424	0.199832	0.221041	626.52	0.98491	0.988229	420894	32225	0.00509379	2467	0.616404	65912594	1475.15	0.330714	1245.49	34	428	0.277499	1077000	0.250615	1.27222e+08
1121KN164	Beatrix	control	214940	23866.4	0.00478851	2653.57	0.490298	2.62973e+07	1035.79	1176.35	0.362944	1070.43	848.415	23.8571	390.081	9150.48	41.1186	0.457002	0.169793	0.226909	664.454	1.055	1.05856	531594	37498	0.00475099	2645	0.619412	83759824	1709.3	0.332995	1392.68	31	569	0.283508	1343594	0.25171	1.68088e+08
1121KN165	Beatrix	control	197085	20671.3	0.00635295	2193.43	0.494571	2.45233e+07	1039.92	1138.17	0.382689	1000.43	694.133	27	277.223	7386.1	44.2962	0.46721	0.204185	0.225117	626.658	1.01921	1.02264	493562	32764	0.0057803	2174	0.609755	75980418	1645.5	0.383522	1054.29	34	453	0.286652	1191249	0.250197	1.48509e+08
1121KN166	Beatrix	control	198756	21974.1	0.00522806	2432.29	0.483122	2.39874e+07	1000.06	1097.25	0.361547	875.429	800.915	23.5714	353.689	8169.59	41.6686	0.466127	0.230575	0.223083	673.144	1.05382	1.05737	455292	30986	0.00596128	2108	0.618031	71481587	1918.2	0.291535	1292.14	38	378	0.284985	1096535	0.251679	1.43844e+08
1121KN167	Beatrix	control	205965	22700.8	0.00503673	2502.43	0.478301	2.45949e+07	1088.2	1183.55	0.352015	965.714	781.602	22.4286	372.067	8169.32	43.237	0.463793	0.218633	0.225686	651.074	1.01143	1.01484	501464	33113	0.00574857	2186	0.622352	79222458	1680.81	0.328718	1333.54	37	414	0.279305	1248820	0.253464	1.56438e+08
1121KN168	Beatrix	control	164374	18477.8	0.00623222	2087.14	0.461055	1.90237e+07	927.228	1026.12	0.403637	845.714	606.608	22	313.069	6841.79	41.3196	0.469083	0.227472	0.203394	531.204	1.0106	1.01401	321045	22060	0.00560227	1515	0.61977	51059875	1247.1	0.344834	1038.22	33	316	0.269213	734343	0.243746	9.98952e+07
1121KN169	Beatrix	control	204491	20120.2	0.00660634	1992.86	0.48892	2.5705e+07	929.297	1061.63	0.412285	884.429	707.99	25.1429	297.454	7245.4	45.6829	0.47147	0.253416	0.215836	656.039	1.00483	1.00821	480974	32073	0.00587763	2138	0.607998	74846848	1570.8	0.337845	1270.81	37	415	0.282467	1166293	0.24319	1.52112e+08
1121KN170	Beatrix	control	174563	18360	0.00662104	1938.57	0.47623	2.12324e+07	986.266	1099.85	0.426336	1008.14	623.26	20.1429	325.098	6369.49	44.8441	0.465282	0.215599	0.210815	514.514	1.05469	1.05824	315427	18742	0.00590142	1113	0.615467	49947874	1281.9	0.382145	959.935	28	325	0.262857	703263	0.24531	1.05155e+08
1121KN171	Beatrix	control	208177	22441.5	0.00532869	2429.71	0.4839	2.51854e+07	1047.79	1145.62	0.369528	1063.29	703.618	25.1429	346.193	8402.43	42.4047	0.463092	0.20115	0.225887	666.385	1.02858	1.03205	514353	33666	0.00570421	2203	0.615545	80007241	1810.95	0.328587	1367.69	37	402	0.285242	1560568	0.249362	1.60137e+08
1121KN172	Beatrix	stress	122787	15345.3	0.00663524	1920.86	0.457947	1.37281e+07	891.916	1043.79	0.290674	921.143	660.337	23.8571	223.368	5222.66	42.4487	0.469221	0.220803	0.217716	556.033	1.0255	1.02895	247081	21653	0.00662434	1897	0.608176	37898751	1559.98	0.222717	1248.32	23	419	0.260474	573412	0.260366	6.54636e+07
1121KN173	Beatrix	stress	133327	17085.2	0.00582333	2193.29	0.449596	1.45854e+07	865.017	936.13	0.34617	1004.14	646.197	23.5714	255.13	5940.22	40.5243	0.470156	0.192483	0.218349	571.207	1.01731	1.02074	270827	22847	0.00652121	1927	0.612624	42140528	1488.87	0.261216	1070.69	27	378	0.280719	684694	0.258072	7.44203e+07
1121KN174	Beatrix	stress	130783	15074	0.00733273	1739.86	0.46954	1.5185e+07	847.361	932.992	0.32852	968	620.74	21.2857	255.233	5313.01	43.2306	0.469743	0.2381	0.219555	570.224	1.0261	1.02955	270609	22951	0.00645754	1946	0.607577	41686550	1344.76	0.264852	1084.99	25	404	0.270085	612888	0.259511	7.29713e+07
1121KN175	Beatrix	stress	124723	15422.3	0.00662149	1907.86	0.459496	1.39707e+07	856.327	953.29	0.318513	988.286	707.712	22.8571	260.425	5914.98	38.9147	0.47147	0.255887	0.21892	571.069	1.02399	1.02744	260665	19976	0.00821331	1530	0.616999	40840721	1454.46	0.282904	1033.2	22	395	0.275302	603035	0.260184	6.82992e+07
1121KN176	Beatrix	stress	123771	14679.1	0.00729888	1743.29	0.466411	1.40712e+07	886.536	966.373	0.30581	1024.43	633.493	18.7143	295.343	5428.74	40.9535	0.468186	0.234346	0.216359	568.31	1.03197	1.03545	236107	18568	0.0086071	1460	0.619609	37236289	1430.22	0.211686	1141.11	22	374	0.270445	526949	0.259953	6.4506e+07
1121KN177	Beatrix	stress	123304	14259.2	0.00774016	1652.29	0.471437	1.44087e+07	895.916	986.05	0.310794	964.571	628.329	20.8571	247.867	5140.03	42.738	0.47146	0.252982	0.223231	578.38	1.03281	1.03629	226851	19626	0.00740505	1697	0.603595	34407646	1347.24	0.20516	1225.3	22	381	0.266105	540548	0.263342	6.29904e+07
1121KN178	Beatrix	stress	133879	15754.5	0.00678399	1854	0.459285	1.50345e+07	879.777	955.927	0.340546	955.571	626.06	23	254.998	5812.49	40.7155	0.469883	0.24312	0.216506	568.31	1.02995	1.03342	262124	20220	0.00806053	1559	0.616005	41247316	1319.29	0.290433	993.742	28	336	0.267235	541070	0.256932	7.35183e+07
1121KN179	Beatrix	stress	137274	16303	0.00651183	1938.43	0.460583	1.55015e+07	859.776	967.141	0.34198	1072	670.126	22.5714	257.325	5763.93	41.9958	0.471006	0.242758	0.217233	583.897	1.0243	1.02775	256074	20728	0.00749336	1677	0.615358	40111206	1478.13	0.239429	1189.06	27	341	0.261672	558834	0.258933	7.45074e+07
1121KN180	Beatrix	stress	124282	14981.2	0.00707294	1809.43	0.471608	1.45234e+07	881.984	996.364	0.312437	1044.14	653.184	18.8571	293.185	5410.26	41.353	0.470276	0.215804	0.218802	564.586	1.00677	1.01016	257216	21064	0.00728908	1724	0.603966	39417364	1552.44	0.246755	969.027	20	470	0.272943	676794	0.258529	6.76061e+07
1121KN181	Djamilia	control	196910	22811.3	0.0049374	2651.14	0.449017	2.15823e+07	829.153	998.766	0.375433	1019	906.954	27.1429	294.366	7806.68	43.1755	0.466965	0.22957	0.20734	733.699	1.05632	1.05988	416769	38332	0.00356493	3525	0.587796	61672178	1633.32	0.257962	1461.53	33	508	0.288231	1126960	0.236331	1.36346e+08
1121KN182	Djamilia	control	183597	21118.8	0.00528672	2434	0.451327	20033346	886.26	1011.81	0.336131	992.429	871.73	27.8571	279.628	7721.84	41.4439	0.467335	0.235446	0.208737	725.561	1.08144	1.08508	390121	36654	0.00364983	3443	0.603222	59074349	1625.13	0.256198	1296.93	36	466	0.286761	1030392	0.242858	1.22997e+08
1121KN183	Djamilia	control	174471	19424.1	0.00599344	2168.14	0.464477	19655401	804.324	936.65	0.372138	1122.14	791.007	23.7143	294.564	6883.17	43.1544	0.471042	0.22737	0.213517	661.419	1.02242	1.02587	386411	34425	0.00409862	3066	0.593002	57187347	1655.04	0.291533	1189.19	38	431	0.278552	1002387	0.247395	1.16325e+08
1121KN184	Djamilia	control	185484	21606	0.00508726	2521.71	0.466659	21442187	974.679	1086.14	0.347409	1111.86	770.232	24.7143	313.132	7697.15	41.5761	0.464858	0.20107	0.209874	687.352	0.99659	0.999948	371572	33577	0.00414185	3034	0.596563	55953713	1601.22	0.282053	1282.23	34	467	0.271143	979943	0.24393	1.21271e+08
1121KN185	Djamilia	control	197402	21748.8	0.0054002	2404.86	0.472544	23116283	824.601	973.347	0.388714	879	812.231	27.7143	286.777	7871.64	42.0395	0.465131	0.216136	0.209687	700.318	1.00905	1.01245	435261	37914	0.00380569	3302	0.599558	65857693	1668.96	0.284091	1436.67	32	584	0.280602	1079956	0.238971	1.39687e+08
1121KN186	Djamilia	control	174651	19798.4	0.0057176	2248.57	0.452445	1.95195e+07	807.497	962.988	0.37602	1052.71	805.311	25.4286	267.522	6796.55	43.3951	0.468461	0.245008	0.200613	660.591	1.00198	1.00536	354395	32423	0.00423681	2966	0.587759	52712114	1624.13	0.264267	1179.78	37	409	0.280049	848023	0.232431	1.11517e+08
1121KN187	Djamilia	control	141375	16258.6	0.00701374	1875.29	0.456413	1.61216e+07	777.426	875.179	0.371053	1082.86	730.394	20.4286	283.725	5733.31	42.5146	0.461505	0.153644	0.188272	611.209	1.01974	1.02317	243164	21181	0.00409063	1844	0.58682	36534488	1479.42	0.233932	1024.57	21	471	0.258292	617612	0.23143	7.47738e+07
1121KN188	Djamilia	control	165284	18081.8	0.00657176	1987.57	0.463389	1.93068e+07	812.325	931.16	0.390566	953.714	763.742	23.4286	281.129	6558.19	42.6354	0.465791	0.207024	0.192579	659.212	1.04496	1.04848	337022	29036	0.00502454	2501	0.592347	50987335	1505.14	0.253293	1254.81	29	469	0.268216	919163	0.230343	1.02917e+08
1121KN189	Djamilia	control	180286	20692.6	0.00543771	2381	0.459749	2.04903e+07	801.703	941.203	0.367813	932.571	853.991	26	294.276	7509.42	41.7244	0.466696	0.203526	0.202814	730.251	0.973498	0.976779	381890	33792	0.0042028	2990	0.597666	57611436	1762.91	0.237896	1467.02	50	324	0.276721	1064598	0.239215	1.19498e+08
1121KN190	Djamilia	stress	116875	13752	0.00783461	1620.43	0.441828	1.25623e+07	730.802	843.824	0.342697	1014	643.405	19.7143	261.006	5010.92	40.7113	0.471651	0.230404	0.196417	627.762	1.02922	1.03268	225004	22108	0.00578562	2172	0.574753	32559306	1283.02	0.234111	1100.49	29	352	0.265256	477540	0.239233	5.94627e+07
1121KN191	Djamilia	stress	115313	13322.6	0.00818477	1539.43	0.45109	1.2552e+07	853.293	960.046	0.301902	1027.71	724.642	19.2857	249.624	4782.36	41.7797	0.471551	0.224207	0.201306	671.764	1.02594	1.0294	222041	20949	0.0063595	1976	0.597982	33433462	1583.22	0.180794	1240.4	29	337	0.271979	696252	0.243298	5.82806e+07
1121KN192	Djamilia	stress	114973	13577.6	0.0080479	1608.29	0.441339	1.23607e+07	722.25	824.002	0.362034	1068.14	607.726	21.7143	234.071	4949.81	40.2673	0.474774	0.246561	0.198225	571.345	0.995199	0.998553	202897	21128	0.00571199	2200	0.576551	29653838	1407.17	0.226459	954.646	25	353	0.263051	485913	0.244092	5.55469e+07
1121KN193	Djamilia	stress	114408	12370.7	0.00987428	1344.43	0.449436	1.25525e+07	684.179	797.144	0.369668	993.286	610.206	21	216.777	4490.2	42.5575	0.477207	0.278964	0.202179	559.068	1.05275	1.0563	226298	20628	0.00668424	1880	0.581054	33237869	1248.52	0.293441	1069.51	27	359	0.264955	524158	0.24509	5.83746e+07
1121KN194	Djamilia	stress	112245	13066.6	0.00860816	1525.71	0.44191	1.20918e+07	683.351	801.165	0.36112	889.429	585.396	21.1429	231.248	4829.67	40.8417	0.475204	0.265439	0.197296	564.724	1.00616	1.00955	203944	21876	0.00535651	2346	0.581857	30056744	1413.37	0.211428	957.262	30	315	0.261567	467830	0.244796	5.43688e+07
1121KN195	Djamilia	stress	116837	13332.7	0.00833449	1523	0.447505	1.27529e+07	674.937	797.519	0.352341	973.286	678.612	20.1429	230.571	4598.62	42.8264	0.476953	0.263294	0.199162	571.758	1.02799	1.03145	214685	21558	0.00580701	2164	0.587395	31773091	1348.21	0.218196	1104.4	24	413	0.269804	476715	0.250653	5.80645e+07
1121KN196	Djamilia	stress	109822	12293	0.0094186	1378	0.444636	1.1965e+07	677.282	787.404	0.354897	1002.43	619.046	20.8571	214.429	4476.82	41.7108	0.478365	0.267691	0.195677	573.138	1.02757	1.03103	196367	18511	0.00720549	1744	0.565082	28374586	1310.86	0.220511	923.296	21	402	0.256155	464291	0.237197	5.21975e+07
1121KN197	Djamilia	stress	121543	14624.2	0.00723034	1761.86	0.442927	12912681	843.499	941.218	0.312454	979.857	695.378	20.4286	249.929	5077.13	42.4809	0.475568	0.248654	0.202356	633.693	1.05761	1.06118	238070	24965	0.00480182	2617	0.583973	34788605	1494.24	0.201961	1195.22	27	413	0.261777	620870	0.247511	6.36078e+07
1121KN198	Djamilia	stress	106887	12714.8	0.00856983	1517.14	0.44645	1.16063e+07	757.563	852.556	0.349885	955.714	585.515	18.2857	247.608	4457.09	41.7489	0.47488	0.256483	0.199308	552.723	0.995018	0.998371	197606	17997	0.0076671	1639	0.586138	29219363	1247.4	0.256763	925.662	19	418	0.25453	432138	0.247862	5.09629e+07
1121KN199	Eunova	control	157861	19701.2	0.0051752	2468.14	0.442234	17626424	907.089	1022.85	0.320334	905.571	789.326	20.8571	319.367	6571.98	43.0651	0.458147	0.14172	0.186164	653.694	1.03643	1.03992	313959	25987	0.00584482	2150	0.575094	46409008	1650.42	0.240105	1212.73	28	458	0.260877	763424	0.215574	9.48723e+07
1121KN200	Eunova	control	160990	20285.4	0.00508175	2559	0.449461	17995481	991.646	1112.95	0.299592	906.571	753.599	21	348.87	7176.02	40.673	0.455152	0.125752	0.193412	695.766	0.99257	0.995915	322881	25977	0.0060155	2089	0.594362	48916790	1648.47	0.243897	1239.03	23	512	0.263876	902403	0.226505	9.81181e+07
1121KN201	Eunova	control	164439	20130.9	0.00518419	2467.86	0.459114	19153690	985.852	1113.71	0.317809	1085.29	777.54	22.5714	322.084	7200.16	41.5428	0.460037	0.15962	0.191647	663.902	0.926866	0.92999	320778	27791	0.00522076	2407	0.585496	48172145	1536.86	0.258092	1163.45	35	347	0.265181	826194	0.224249	9.98933e+07
1121KN202	Eunova	control	147921	18206.3	0.00570118	2244	0.451728	16919442	923.917	1022.83	0.301248	1176.29	751.554	21.2857	293.169	6187.68	42.9926	0.458238	0.154286	0.188306	667.626	1.03015	1.03362	286697	25640	0.00548032	2293	0.582264	43168355	1681.39	0.222289	1237.42	25	444	0.257144	705028	0.219321	8.49511e+07
1121KN203	Eunova	control	162731	19277.4	0.00578817	2301.71	0.463813	19187270	927.78	1037.5	0.344886	896.571	742.483	22.4286	305.981	6890.9	42.1996	0.460259	0.147433	0.19324	630.796	1.00736	1.01076	325802	26104	0.00600974	2091	0.587319	49377665	1735.56	0.244755	1227.82	32	379	0.261527	902841	0.222947	9.96266e+07
1121KN204	Eunova	control	173643	20617	0.00536615	2464.57	0.452082	1.95161e+07	1022.54	1121.04	0.32984	1000.29	752.898	18.8571	385.191	7205.67	42.5691	0.45955	0.170019	0.193226	702.111	1.02231	1.02576	331033	28555	0.00510206	2463	0.588075	49753379	1717.24	0.214927	1381.02	32	408	0.260677	821867	0.222505	1.07157e+08
1121KN205	Eunova	control	160718	20865.5	0.0047144	2715.29	0.451486	18577320	912.469	973.758	0.337993	1018.29	726.019	23.4286	308.79	6987.87	42.2346	0.461707	0.168309	0.189721	670.937	1.07779	1.08142	328209	28593	0.00504674	2490	0.582107	49217046	1657.88	0.221903	1295.05	25	530	0.263497	843660	0.218629	9.87568e+07
1121KN206	Eunova	control	154486	19571.2	0.00516069	2487	0.445793	1.72596e+07	897.847	985.47	0.337847	1027.86	718.548	22.1429	313.531	6730.33	41.7178	0.461076	0.164302	0.193558	634.521	1.01608	1.0195	321083	28714	0.00489535	2567	0.582574	47732526	1627.6	0.237313	1273.98	30	429	0.265456	849865	0.220743	9.38913e+07
1121KN207	Eunova	control	174871	20690.5	0.00519276	2450.29	0.448627	1.93388e+07	952.057	1118.43	0.309028	1107.86	791.635	26.4286	284.523	7485.55	41.3594	0.465083	0.204234	0.198845	738.389	0.958188	0.961417	367296	32345	0.00441235	2848	0.585781	54456238	1756.31	0.22124	1343.9	35	445	0.265809	903660	0.23039	1.13672e+08
1121KN208	Eunova	stress	103089	13953	0.00672646	1892.29	0.41934	1.06523e+07	736.32	839.299	0.300914	1038.43	623.904	20.2857	241.236	4813.81	39.6316	0.459133	0.155466	0.188568	563.068	1.05479	1.05835	199152	19699	0.00645091	1948	0.565678	28932204	1392.21	0.205089	1028.54	25	363	0.255032	507519	0.230437	4.93438e+07
1121KN261	Victoriana	control	186514	19149.4	0.00653879	1971.71	0.500147	2.3634e+07	1005.03	1125.72	0.36333	914.571	688.895	24.5714	277.82	6623.71	46.3625	0.467479	0.235949	0.219333	639.9	1.02448	1.02794	435213	27820	0.0070677	1778	0.622879	69229347	1585.12	0.302933	1459.32	32	430	0.264312	1027979	0.250628	1.31975e+08
1121KN262	Victoriana	stress	111929	12938.7	0.00841651	1495.43	0.476738	1.31867e+07	840.05	922.79	0.361845	949.571	553.968	19.1429	248.395	4671.04	41.6758	0.467379	0.223344	0.21873	463.89	1.00242	1.0058	205192	16457	0.0095272	1319	0.614781	32193779	1128.43	0.305617	984.913	14	501	0.242223	462634	0.263304	5.43816e+07
1121KN263	Victoriana	stress	117077	12555.1	0.00936933	1348.14	0.482798	1.40904e+07	839.637	914.136	0.377436	1014.57	534.647	15.8571	284.851	4312.12	44.7789	0.470106	0.257803	0.218037	468.442	0.992794	0.99614	200698	14528	0.0119566	1051	0.612889	31542131	1154.82	0.292335	903.403	17	398	0.247223	408637	0.261225	5.62565e+07
1121KN264	Victoriana	stress	105083	12272.9	0.00882298	1435.71	0.47986	1.25896e+07	907.779	979.872	0.338825	934.571	550.287	14.5714	305.925	4288.4	43.1849	0.463788	0.206507	0.219438	442.647	1.0477	1.05123	181950	13623	0.0123321	1019	0.613572	28579114	1026.95	0.283503	948.415	30	211	0.239129	394405	0.266062	4.80769e+07
1121KN265	Victoriana	stress	113915	12975.1	0.00862159	1481.29	0.478624	1.35646e+07	796.462	862.614	0.368161	977.857	589.946	15	294.915	4370.33	44.5519	0.473846	0.259598	0.219482	458.096	1.01	1.0134	204831	17003	0.008906	1411	0.602518	31352099	1102.56	0.307133	1009.77	28	295	0.256364	461139	0.261577	5.52976e+07
1121KN266	Victoriana	stress	106276	12556.2	0.00856022	1485.71	0.477973	1.25597e+07	889.984	998.215	0.31901	1017.71	541.719	16.8571	270.21	4459.99	42.2981	0.467173	0.214495	0.217744	507.203	1.02568	1.02914	196202	11469	0.0187558	670	0.636955	32177367	1224.86	0.2961	848.144	25	236	0.226379	398313	0.262535	5.0491e+07
1121KN267	Victoriana	stress	113916	13029.3	0.00880942	1495.43	0.487338	1.37932e+07	850.81	944.991	0.340097	1017.14	556.546	16.7143	272.215	4539.03	44.1512	0.465963	0.209101	0.219764	486.926	1.03532	1.03881	207419	15218	0.0112602	1116	0.627673	33235629	1469.9	0.254786	1013.86	19	336	0.252802	534927	0.26093	5.56465e+07
1121KN268	Victoriana	stress	116892	13363.3	0.00826124	1529.14	0.476389	1.3706e+07	836.326	885.712	0.348256	936.714	592.741	19.2857	235.139	4436.54	45.0243	0.472736	0.2596	0.217383	513.824	1.03069	1.03416	212988	15738	0.0108144	1162	0.621134	33681180	1185.72	0.284786	1001.62	23	339	0.243832	417396	0.259777	5.78615e+07
1121KN269	Victoriana	stress	113802	11508.4	0.00860468	1165.71	0.495797	1.40513e+07	818.532	888.435	0.388059	1061.29	519.193	18.5714	216.436	3970.03	46.6876	0.474801	0.249648	0.220652	459.2	1.00652	1.00991	192591	13407	0.0134688	933	0.615211	30214261	992.772	0.359248	879.287	26	267	0.249003	361608	0.261158	5.35667e+07
1121KN270	Victoriana	stress	120314	13864	0.00797614	1600.71	0.475755	14013531	825.015	949.317	0.343219	1075.29	554.881	17.1429	284.661	4824.57	43.1175	0.469785	0.245342	0.217666	584.863	0.978456	0.981753	219114	14870	0.0124543	1009	0.622178	35058775	1256.13	0.268631	1027.57	28	243	0.254023	495342	0.256479	6.04061e+07
1121KN271	Wiebke	control	179072	22976.4	0.00432015	2951.29	0.468882	2.1204e+07	1161.86	1261.6	0.293415	1019.57	746.275	22.7143	361.73	8084.76	40.8241	0.460347	0.17587	0.21967	645.004	1.01512	1.01854	438417	32704	0.00515226	2439	0.623347	69679571	1671.18	0.27669	1470.43	33	430	0.269222	1219598	0.253265	1.27174e+08
1121KN272	Wiebke	control	134525	16020.4	0.00678454	1914.57	0.481286	1.63217e+07	980.197	1104.56	0.32843	966.857	579.662	19.4286	314.114	5941.18	40.5933	0.465005	0.187347	0.215644	519.893	1.04726	1.05079	268917	19781	0.00863668	1455	0.630966	43790334	1273.19	0.292634	1070.74	25	381	0.265018	685528	0.255682	7.48236e+07
1121KN273	Wiebke	control	196025	23323.9	0.00461324	2782.43	0.474385	2.35818e+07	1132.9	1244.21	0.327619	982.714	741.599	25.5714	349.258	8144.49	42.4908	0.467476	0.213161	0.217191	692.179	1.0139	1.01731	492907	34760	0.00512704	2451	0.612549	76934639	1616.84	0.334669	1234.4	35	442	0.280765	1599864	0.248458	1.47612e+08
1121KN274	Wiebke	control	181881	22539.4	0.00455382	2795.29	0.476828	2.2059e+07	1169.31	1267.69	0.297768	989	771.159	22.4286	356.227	7865.16	41.3263	0.46562	0.219044	0.219135	621.968	1.08738	1.09105	406572	27291	0.00686312	1831	0.629384	65302367	1614.14	0.288883	1302.63	25	531	0.257496	939945	0.258229	1.2439e+08
1121KN275	Wiebke	control	178651	22601.5	0.00447824	2868.43	0.470801	2.11218e+07	1177.31	1285.33	0.299753	960.143	689.439	21.7143	395.856	8086.97	40.4133	0.461209	0.187214	0.219206	631.072	0.999442	1.00281	473968	35064	0.0048444	2594	0.624626	75417866	1650.36	0.304673	1419.8	41	388	0.274969	1408584	0.25386	1.31919e+08
1121KN276	Wiebke	control	155727	19534.6	0.00517323	2452.29	0.464475	1.81584e+07	1060.34	1165.33	0.315763	1056.57	670.856	24	283.013	6748.96	41.5037	0.462	0.196619	0.21676	599.07	0.970339	0.973609	347608	25883	0.00652121	1927	0.628332	56064284	1446.54	0.288559	1276.29	24	465	0.270641	864600	0.254352	9.84773e+07
1121KN277	Wiebke	control	132612	17454.4	0.00557372	2302.86	0.465209	1.53512e+07	975.507	1098.5	0.295001	1039	679.144	19.2857	316.989	5942.15	41.1206	0.455865	0.178345	0.21328	524.721	1.03772	1.04122	263550	18495	0.0096888	1297	0.638377	43284930	1248.56	0.344526	1019.23	26	342	0.266159	597192	0.257445	7.30199e+07
1121KN278	Wiebke	control	185824	21585.6	0.00508089	2513.57	0.47797	22373486	1155.93	1249.16	0.313585	1005.71	686.597	24	316.974	7371.61	43.5708	0.462482	0.22416	0.218712	619.761	1.02576	1.02921	396042	26017	0.00735305	1709	0.636194	64625276	1612.27	0.264349	1440.96	33	364	0.273805	857323	0.256768	1.2543e+08
1121KN279	Wiebke	control	151927	19385.7	0.00513208	2482	0.47083	1.78562e+07	1034.27	1171.51	0.281533	1122.29	731.643	24.1429	284.795	6775.44	41.1886	0.460296	0.198092	0.219167	627.072	0.986477	0.989801	341064	25691	0.00649425	1935	0.637214	55623332	1615.4	0.259333	1186.93	26	456	0.274436	795965	0.25959	9.51658e+07
1121KN280	Wiebke	stress	103942	13491.6	0.00735227	1754.43	0.451595	1.15151e+07	866.535	962.425	0.33053	948.571	518.584	18.2857	266.759	4869.4	39.528	0.469856	0.246746	0.214909	480.994	0.998235	1.0016	183232	13821	0.0120599	1042	0.624081	29558594	1262.55	0.253641	822.686	20	310	0.250082	394742	0.263666	4.7722e+07
1121KN281	Wiebke	stress	104973	14535.1	0.00625751	2013.43	0.444209	1.15782e+07	842.809	944.282	0.303807	957	544.124	19.8571	260.32	5091.89	39.1051	0.462987	0.175455	0.215477	515.065	1.01398	1.0174	206075	16087	0.010013	1255	0.619112	32943531	1125.51	0.253835	1026.75	15	502	0.245183	459285	0.264844	5.11116e+07
1121KN282	Wiebke	stress	100186	13467.8	0.00708329	1816.43	0.454428	1.1225e+07	857.293	940.392	0.29883	1006.14	566.587	20.7143	238.401	4797.8	39.0954	0.465577	0.189424	0.217924	502.375	0.996649	1.00001	196203	16194	0.00940597	1336	0.624317	31351852	1100.42	0.303671	853.469	26	255	0.255404	470485	0.262558	4.75978e+07
1121KN283	Wiebke	stress	104734	14235.5	0.00651969	1935.71	0.44692	1.14635e+07	886.95	990.76	0.27948	912.714	586.428	19.1429	268.903	5064.03	38.8154	0.466139	0.204482	0.21919	530.79	1.01958	1.02301	209901	19968	0.00661736	1899	0.618812	33186332	1377.06	0.216797	1140.37	24	332	0.26031	477398	0.268157	5.14664e+07
1121KN284	Wiebke	stress	106832	14025.7	0.00690685	1843.29	0.450309	1.18998e+07	821.98	914.18	0.30699	1001.29	606.759	21.8571	227.943	4880.57	40.176	0.466079	0.196719	0.218538	524.307	0.991842	0.995184	194336	16599	0.00886829	1417	0.618768	31037158	1179.4	0.246892	1013.7	20	359	0.254231	440123	0.26249	5.05133e+07
1121KN285	Wiebke	stress	100752	13273.5	0.0072281	1755.14	0.451015	1.16086e+07	842.533	939.174	0.294499	1074	571.446	16.2857	283.833	4507.58	41.058	0.467822	0.213494	0.215803	536.446	1.02323	1.02668	186560	14571	0.0110425	1138	0.61074	29653139	1405.96	0.230238	873.951	19	335	0.254737	437167	0.264857	4.66755e+07
1121KN286	Wiebke	stress	111847	15271	0.00611785	2090.71	0.435795	1.26558e+07	776.598	858.661	0.339494	1069.29	603.891	19.1429	256.464	4794.77	41.3959	0.472319	0.250837	0.206641	544.171	0.999738	1.00311	200540	16938	0.00878767	1430	0.561727	30444388	1268.54	0.24621	1086.95	23	326	0.253883	452793	0.252718	5.37223e+07
1121KN131	Bavaria	control	216969	25469.8	0.00439578	3003.14	0.493321	2.73444e+07	999.37	1145.05	0.342915	1149.14	878.557	25.4286	369.572	9259.18	41.1392	0.456555	0.169917	0.203664	749.976	0.995492	0.998846	465196	35052	0.00475819	2641	0.615146	73784739	1716.7	0.33386	1258.28	25	629	0.272108	1237734	0.233871	1.58724e+08
1121KN132	Bavaria	control	225761	24566.2	0.00491479	2686	0.504312	2.94576e+07	984.749	1156.21	0.375607	799.714	813.118	23.5714	388.937	8905.64	43.4468	0.455698	0.16427	0.199837	723.63	1.00415	1.00754	593524	41851	0.00425834	2951	0.61091	93437830	1741.01	0.383222	1536.58	31	632	0.278517	1630096	0.227399	1.8655e+08
1121KN133	Bavaria	control	178064	19267.8	0.00650248	2095.43	0.513328	2.2956e+07	817.704	921.308	0.390135	819.143	778.848	19.2857	388.901	7461.83	40.9403	0.461597	0.17808	0.205712	727.906	1.0064	1.00979	424380	27572	0.0070164	1791	0.624727	68018866	1724.23	0.289438	1481.41	25	519	0.274899	1103363	0.23712	1.24417e+08
1121KN134	Bavaria	control	165112	17379.5	0.00711252	1840.57	0.493126	2.13969e+07	766.667	837.047	0.469713	1079.57	649.713	18.5714	332.877	5937.05	45.2779	0.460506	0.161914	0.183636	582.242	0.980282	0.983586	326634	24789	0.00668069	1881	0.598253	51655448	1458.23	0.308322	895.595	23	520	0.263292	744241	0.219411	1.01213e+08
1121KN135	Bavaria	control	174657	21100.4	0.00511456	2564.29	0.503305	2.21873e+07	840.326	974.39	0.341109	859.857	836.449	22.7143	354.568	7929.58	40.0867	0.455159	0.137729	0.203454	751.907	1.05679	1.06035	414479	30237	0.00569903	2205	0.634481	67893430	1663.92	0.278596	1297.04	31	459	0.264723	1018169	0.23291	120604699
1121KN136	Bavaria	stress	125993	15021.5	0.00720773	1795.29	0.473426	1.52534e+07	861.983	946.71	0.340631	985.857	663.525	15.2857	352.705	5281.97	41.9287	0.466733	0.227933	0.190985	582.794	1.01308	1.01649	237015	19708	0.00767178	1638	0.600653	37452478	1358.96	0.274877	824.044	32	295	0.259053	539765	0.229705	6.57904e+07
1121KN137	Bavaria	stress	112642	14862	0.00645765	1963.14	0.472076	1.31713e+07	872.742	962.323	0.332271	1214.57	660.998	20.2857	271.711	5480.33	39.733	0.462518	0.21787	0.19269	637.004	1.21136	1.21544	214749	21122	0.00605025	2077	0.598897	33024224	1380.18	0.261972	1175.35	18	510	0.256775	553744	0.236502	5.5988e+07
1121KN138	Bavaria	stress	117655	14372.9	0.00722818	1757	0.466004	1.37536e+07	904.33	998.258	0.289515	929.714	655.73	17.4286	297.813	5079.89	41.7733	0.470942	0.245358	0.189711	600.588	0.999566	1.00293	212716	17427	0.00880615	1427	0.605907	33653083	1351.25	0.255717	1052.44	23	350	0.254248	477561	0.235485	5.82022e+07
1121KN139	Bavaria	stress	126405	15378.6	0.00701079	1884.14	0.4674	15019035	885.984	980.503	0.343666	876.143	623.171	20.5714	273.982	5447.36	41.4931	0.46886	0.220394	0.186451	568.586	1.1174	1.12117	241745	19569	0.00793331	1584	0.593652	37808065	1309.09	0.280995	1056.83	27	341	0.248969	549100	0.229999	6.66608e+07
1121KN140	Bavaria	stress	125293	14926.7	0.0071165	1779.14	0.467915	1.49717e+07	833.843	907.582	0.33867	972.857	681.322	21	264.021	5411.91	41.2047	0.467103	0.198921	0.182292	558.24	0.981269	0.984576	229186	19802	0.00734876	1710	0.59536	35909621	1355.56	0.243469	1207.05	20	481	0.250561	482264	0.230441	6.43351e+07
1121KN141	Bavaria	stress	137928	16477.4	0.00641614	1969.57	0.473245	1.7208e+07	857.707	936.328	0.36533	974.857	642.06	17.1429	336.741	5711.79	41.7871	0.47048	0.241947	0.185278	602.795	1.01236	1.01577	266357	22174	0.00681104	1845	0.57619	41238806	1410.28	0.259547	1117.16	23	448	0.262543	591355	0.227008	7.63508e+07
1121KN142	Bavaria	stress	128284	15098.6	0.00718505	1781.43	0.478405	1.55382e+07	865.293	931.207	0.329878	966.571	659.911	15.7143	356.91	5521.71	41.6362	0.470391	0.250167	0.19173	568.448	1.01247	1.01588	242846	20644	0.00716441	1754	0.593809	37686789	1380.95	0.243106	938.025	20	464	0.256586	616869	0.237668	6.78056e+07
1121KN143	Bavaria	stress	133732	17038.4	0.0062028	2192.14	0.460691	1.57961e+07	875.225	998.066	0.317969	822	695.469	20.2857	318.838	6171.68	39.6156	0.464596	0.206774	0.185799	636.038	1.02242	1.02586	266710	22271	0.00675975	1859	0.589846	41463667	1374.8	0.276854	1167.96	26	383	0.269218	655133	0.226787	7.4077e+07
1121KN144	Bavaria	stress	133033	17491.3	0.00548194	2302	0.456597	1.59574e+07	897.571	999.929	0.332507	1042.57	666.791	18.7143	338.641	6107.68	39.7631	0.467549	0.224465	0.182156	561.275	0.981014	0.98432	249288	21973	0.00649089	1936	0.582446	38759631	1309.57	0.261208	1044.01	22	436	0.259497	561004	0.228529	7.12421e+07
1121KN145	BarkeCS	control	238749	24825.2	0.00500104	2588.86	0.523225	3.18915e+07	1047.92	1163.09	0.412109	1061	880.949	20	466.799	9235.86	42.6952	0.469482	0.260252	0.223278	676.454	1.02798	1.03145	497286	28263	0.00782464	1606	0.630066	81014845	1745.71	0.317733	1436.3	34	398	0.283598	1321601	0.251452	1.80581e+08
1121KN146	BarkeCS	control	224711	24092.8	0.00508906	2598.71	0.525614	2.99579e+07	988.611	1185.01	0.370668	1250.71	880.331	18.7143	511.946	9113.79	42.1438	0.461705	0.218293	0.222897	678.523	1.06291	1.06649	521424	31689	0.00652799	1925	0.635651	85715014	1859.72	0.338827	1398.08	31	494	0.287094	1309928	0.250718	1.74039e+08
1121KN147	BarkeCS	control	203354	22504.2	0.00571435	2538.14	0.521167	2.67431e+07	880.742	1022.64	0.402209	851.857	825.017	19.5714	437.115	8510.72	41.3027	0.465098	0.235874	0.22522	684.317	1.10251	1.10623	470173	27911	0.00758839	1656	0.641968	77676428	1787.69	0.29793	1398.5	26	500	0.278125	1260000	0.253426	1.49558e+08
1121KN148	BarkeCS	control	237301	25438.4	0.00471292	2737.14	0.509943	3.05892e+07	1077.03	1185.83	0.372814	901.857	854.886	21.8571	418.895	9103.72	44.0621	0.468112	0.254219	0.222767	713.974	1.0075	1.01089	545259	35559	0.00542121	2318	0.624726	88224988	1766.62	0.335443	1545.62	33	523	0.292292	1463185	0.24877	1.87944e+08
1121KN149	BarkeCS	control	207132	22403.7	0.00538228	2433.29	0.52186	2.75209e+07	1054.55	1227.37	0.326765	1165.57	942.289	19.2857	434.911	8360.23	41.9164	0.466472	0.242711	0.224764	676.178	1.09915	1.10285	469905	27996	0.00753832	1667	0.646264	77872766	1655.18	0.332555	1117.37	31	440	0.27694	1247286	0.253363	152292865
1121KN150	BarkeCS	control	237830	24396.4	0.00532245	2517	0.520553	3.13533e+07	1062.55	1180.1	0.398873	923.857	838.824	21.1429	429.59	9006.33	43.7827	0.466076	0.233654	0.222797	698.525	1.06121	1.06479	579085	35571	0.00575383	2184	0.633242	94645805	1702.78	0.375996	1314.41	38	458	0.286184	1403931	0.249027	194117565
1121KN151	BarkeCS	control	207041	22932.5	0.00530991	2557.71	0.515323	2.68549e+07	1030.27	1175.96	0.349558	1007.14	835.192	19.8571	442.844	8661.35	41.2866	0.463122	0.216047	0.222221	653.97	1.01569	1.01912	482231	28918	0.00724704	1734	0.634959	79002784	1694.22	0.351546	1382.31	30	481	0.272949	1256384	0.255658	1.5421e+08
1121KN152	BarkeCS	control	162494	17485.9	0.00673576	2548.57	0.497782	2.0018e+07	838.119	940.625	0.39414	981	723.922	15.4286	426.257	8793.94	42.0316	0.469493	0.245608	0.223366	631.486	0.976615	0.979906	334648	19935	0.0105867	1187	0.632683	54975978	1740.13	0.358998	1048.49	35	280	0.263553	1.35505e+06	0.250941	1.00823e+08
1121KN153	BarkeCS	control	197783	21815.2	0.00539922	2417.71	0.503369	2.48724e+07	958.954	1179.04	0.336997	851.714	867.656	20.4286	409.753	8359.54	41.3677	0.468297	0.256679	0.222987	691.352	1.03923	1.04273	470869	30749	0.00626127	2007	0.638525	77086252	1709.1	0.281415	1597.32	32	458	0.297322	1578055	0.25719	1.45568e+08
1121KN154	BarkeCS	stress	126466	15029.6	0.00709081	1788.57	0.489636	1.5413e+07	838.809	974.441	0.296164	1088.29	732.66	21	270.783	5602.27	40.938	0.471112	0.262544	0.22031	623.072	1.02326	1.02671	257124	21092	0.0072638	1730	0.61071	40617621	1395.89	0.239319	1152.58	21	453	0.266931	663454	0.260666	6.8782e+07
1121KN155	BarkeCS	stress	123916	14558.8	0.00744211	1715.29	0.482109	1.45974e+07	845.982	969.501	0.28713	1082.86	773.717	22.2857	245.318	5362.94	41.1241	0.476648	0.317663	0.221308	593.967	1.01305	1.01647	275110	24593	0.00571718	2198	0.615528	43536995	1483.3	0.235455	1187.59	28	401	0.274491	694703	0.259591	6.97119e+07
1121KN156	BarkeCS	stress	124697	15691.8	0.006394	1974.71	0.451605	13608205	884.191	973.42	0.315861	857.714	655.153	18.5714	325.069	5950.15	38.2165	0.475129	0.29629	0.216506	600.312	1.03553	1.03902	247596	19905	0.00785398	1600	0.608291	38869287	1235.04	0.293285	1144.69	30	309	0.265669	615476	0.260193	6.65511e+07
1121KN209	Eunova	stress	106858	13920.8	0.00696076	1814.29	0.427236	1.17913e+07	707.905	826.908	0.318103	1004.43	655.639	16.4286	304.988	4733.25	40.2282	0.471528	0.241202	0.183586	593.415	1.02999	1.03346	195480	18833	0.00692744	1814	0.546843	28687894	1355.15	0.219175	1077.93	20	414	0.24959	453664	0.222884	5.06743e+07
1121KN210	Eunova	stress	111834	13770.5	0.00746705	1698.57	0.446452	1.296e+07	745.424	830.451	0.354272	1114.14	633.836	18.8571	247.88	4608.41	42.123	0.469867	0.228488	0.184593	572.724	1.01309	1.01651	206189	18476	0.00759297	1655	0.557648	30930033	1548.9	0.221293	1086.61	26	322	0.240523	443256	0.227932	5.44673e+07
1121KN211	Eunova	stress	95312.6	13176.2	0.00716237	1828.86	0.432792	1.07667e+07	758.39	846.5	0.312465	1188.29	613.003	16.1429	263.848	4176.11	42.054	0.463926	0.20903	0.181877	543.067	1.02337	1.02682	166815	15007	0.00930842	1350	0.555746	24995863	1201.27	0.215794	961.918	21	316	0.244264	471951	0.22508	4.17538e+07
1121KN212	Eunova	stress	94499	12210.5	0.00801911	1579.14	0.43478	9.95913e+06	754.804	831.298	0.279114	1036.14	650.085	19.1429	220.909	4188.53	41.7998	0.464007	0.173986	0.192225	590.104	0.987621	0.990949	174294	16707	0.00784908	1601	0.576451	25729555	1216.89	0.203321	1122.33	22	326	0.244792	437453	0.224131	4.23152e+07
1121KN213	Eunova	stress	94105.3	12790.6	0.00724959	1739.43	0.429842	1.02545e+07	731.078	813.054	0.297603	974.571	607.885	16.5714	257.294	4197.36	41.4428	0.46102	0.1588	0.183667	547.481	1.01519	1.01861	152378	15441	0.00803476	1564	0.558036	22698068	1249.12	0.18389	1131.79	16	403	0.230583	368727	0.226925	3.94006e+07
1121KN214	Eunova	stress	99598.1	13564.8	0.00686483	1850.29	0.427533	1.06764e+07	752.045	882.195	0.284521	989.143	704.759	17.8571	249.833	4325.64	42.3524	0.460298	0.162638	0.182981	546.791	0.998171	1.00153	182848	18860	0.00646086	1945	0.565901	27001398	1401.13	0.180851	995.357	17	446	0.243897	442944	0.222405	4.56798e+07
1121KN215	Eunova	stress	98747	13054.7	0.00732457	1730.43	0.445076	1.12322e+07	757.287	856.38	0.279064	1038.43	670.635	16	286.706	4500.41	41.0921	0.461271	0.170164	0.188098	591.346	1.02346	1.02691	174525	16346	0.00821331	1530	0.575291	26509717	1285.6	0.17913	1134.79	23	305	0.242717	442162	0.228504	4.42467e+07
1121KN216	Eunova	stress	98232.9	12233.6	0.00843464	1527.14	0.449754	1.16405e+07	715.629	799.008	0.332501	1088.29	623.427	18.1429	217.508	3848.09	43.8011	0.469568	0.226727	0.18521	509.134	1.03317	1.03665	177908	17878	0.00699687	1796	0.52862	26223056	1122.73	0.240785	983.477	22	382	0.239659	409091	0.222323	4.44408e+07
1121KN217	Streif	control	206738	22359.3	0.00533941	2427	0.497652	2.62679e+07	964.885	1149.52	0.373013	996	849.013	24.1429	346.341	8113.45	42.6548	0.467156	0.232012	0.218452	598.243	1.00435	1.00774	502190	35083	0.00512913	2450	0.61885	79900456	1760.79	0.349852	1282.09	36	435	0.275078	1217436	0.248906	1.57139e+08
1121KN218	Streif	control	184726	21938.8	0.00486831	2609.29	0.487587	2.27682e+07	985.576	1179.25	0.377458	1258.71	877.683	23.8571	343.993	7899.78	41.0594	0.460826	0.2095	0.219602	647.211	1.05811	1.06167	458835	34629	0.00480917	2613	0.625395	73396705	1662.37	0.302659	1263.11	25	566	0.27517	1262820	0.251875	1.3421e+08
1121KN219	Streif	control	179848	19944.5	0.00576584	2216.14	0.486988	2.20086e+07	985.99	1115.38	0.367372	1048	689.562	22.1429	335.319	7183.6	42.8188	0.467906	0.247524	0.21754	608.864	1.0472	1.05073	393776	26424	0.00708763	1773	0.625858	63765857	1460.4	0.322907	1263.18	28	437	0.260758	954045	0.251127	1.21048e+08
1121KN220	Streif	control	202771	22465.9	0.00510957	2493.57	0.486855	2.48654e+07	979.783	1103.7	0.380029	805.143	780.433	25.4286	335.526	8074	42.6369	0.461302	0.226687	0.2194	644.59	1.01468	1.0181	482613	34908	0.00497875	2524	0.617501	76579470	1782.12	0.334499	1296.37	32	507	0.282016	1195356	0.250616	1.51089e+08
1121KN221	Streif	control	219287	23538.7	0.0051718	2546.86	0.488613	2.76867e+07	1023.92	1195.03	0.376248	972.429	796.478	27	297.511	7911.92	45.6769	0.464939	0.252961	0.216477	645.28	1.02332	1.02677	499225	36827	0.00462679	2716	0.610778	78458136	1535.53	0.351884	1301.88	45	365	0.280405	1193175	0.24938	1.66184e+08
1121KN222	Streif	control	183883	20292	0.00564157	2245.29	0.486451	2.27936e+07	1003.09	1131	0.361441	1072	693.275	23.7143	308.169	7158.36	43.5755	0.464884	0.255017	0.219583	639.211	1.01019	1.0136	399105	30124	0.00552854	2273	0.614535	63092297	1507.2	0.295787	1345.27	33	414	0.268729	891453	0.254165	1.24598e+08
1121KN223	Streif	control	221232	23048	0.00547876	2423.71	0.502297	2.86513e+07	962.403	1107.51	0.384499	985.286	857.782	24.2857	344.11	7831.5	46.2438	0.466303	0.258136	0.219976	654.108	1.00584	1.00923	522951	38617	0.00440771	2851	0.617858	83052475	1733.16	0.327422	1448.42	45	381	0.280711	1287893	0.248294	1.71596e+08
1121KN224	Streif	control	198382	20898.1	0.00590984	2214.71	0.492201	2.46369e+07	961.989	1109.71	0.38417	954.571	745.189	21.8571	339.538	7325.4	45.1997	0.46594	0.246981	0.219265	610.657	1.01462	1.01804	465164	32315	0.00559999	2244	0.619458	73862027	1795.87	0.332188	1273.05	37	401	0.280588	1222575	0.252156	145121810
1121KN225	Streif	control	208780	22310.9	0.00550569	2404.71	0.494374	2.62194e+07	932.884	1111.63	0.392891	867.857	801.679	24.4286	335.102	7864.2	44.2378	0.462468	0.230892	0.222066	643.349	1.02993	1.0334	485764	33732	0.00536566	2342	0.623635	77748204	1619.32	0.336799	1230.47	31	501	0.281138	1291714	0.252282	1.56074e+08
1121KN226	Streif	stress	109292	13553.6	0.00764623	1686.29	0.461419	1.23074e+07	817.29	911.32	0.30066	1095.57	629.682	21.1429	233.701	4730.08	41.6551	0.466889	0.216106	0.215385	591.622	1.02812	1.03158	218914	18915	0.00769056	1634	0.618044	34693633	1178.74	0.270703	1074.04	26	329	0.258772	506252	0.262068	5.48471e+07
1121KN227	Streif	stress	117871	14187.1	0.00750919	1713.14	0.468579	1.35335e+07	824.187	942.79	0.33775	1077.86	620.612	20.7143	259.294	5188.04	41.119	0.470208	0.252166	0.214927	547.205	0.996662	1.00002	229989	18057	0.00886829	1417	0.621907	36902854	1219.49	0.277054	930.361	23	366	0.260007	510126	0.256864	6.06299e+07
1121KN228	Streif	stress	122907	14212.7	0.00766304	1643.86	0.479709	14771224	785.84	904.816	0.337219	953.857	636.696	19.4286	288.971	5320.32	40.8095	0.474971	0.272804	0.213279	588.311	0.998179	1.00154	237799	19417	0.00792831	1585	0.615029	37800641	1408.16	0.246504	1020.47	25	353	0.272508	496990	0.257125	6.4285e+07
1121KN229	Streif	stress	124838	13883.5	0.00833261	1549.71	0.483143	1.49477e+07	799.91	909.717	0.351548	1043.14	611.366	18.8571	275.896	5039.2	41.2194	0.474122	0.287737	0.217403	580.035	1.08549	1.08915	257141	19236	0.00873878	1438	0.617987	40838394	1470.7	0.282433	962.21	29	296	0.273347	600636	0.259154	6.78983e+07
1121KN230	Streif	stress	133688	14965	0.00752642	1675.71	0.485008	16133871	814.945	878.866	0.359393	961	642.587	20.7143	277.863	5624.2	41.1545	0.475168	0.289164	0.217962	601.002	1.0363	1.03979	284400	23736	0.00634345	1981	0.616533	45039448	1362.83	0.262075	1158.49	29	379	0.265411	619338	0.257162	7.64689e+07
1121KN231	Streif	stress	132807	14981.6	0.00761862	1696	0.474476	1.56565e+07	751.217	884.373	0.37636	1006.71	675.282	22.2857	251.592	5453.84	41.448	0.476351	0.302873	0.214968	570.793	1.02988	1.03336	249364	18618	0.00904055	1390	0.617672	39702743	1454.03	0.264187	1197.89	25	311	0.276453	546905	0.256026	7.1132e+07
1121KN232	Streif	stress	124078	14933.2	0.007259	1805.14	0.460538	1.40607e+07	799.496	921.272	0.363245	1188.86	645.937	21	254.242	5335.63	41.3731	0.476656	0.298181	0.215764	558.654	1.04044	1.04395	244275	19325	0.00822406	1528	0.61426	38657007	1316.97	0.311663	784	30	300	0.270623	567735	0.261688	6.5775e+07
1121KN233	Streif	stress	118766	13744	0.00799749	1593	0.464173	1.34953e+07	753.149	838.122	0.332702	1010.86	686.917	20.1429	251.004	5042.65	41.283	0.478453	0.318989	0.215992	583.345	1.04608	1.04961	245697	20114	0.00763449	1646	0.612854	38572563	1409.65	0.259185	988.641	31	283	0.272248	548583	0.260845	6.31422e+07
1121KN234	Streif	stress	119775	14172.8	0.00756801	1679.71	0.456542	1.35354e+07	747.079	819.472	0.363319	1044	656.063	21.8571	235.674	5082.79	40.913	0.478228	0.317213	0.214608	598.657	0.983994	0.98731	259180	21367	0.00713593	1761	0.616786	40336092	1363.42	0.266215	1190.17	25	406	0.270055	556077	0.257419	6.54023e+07
1121KN105	Franken	stress	121896	15196.1	0.00678885	1901.71	0.464945	1.43663e+07	800.324	915.585	0.335239	1123	661.924	18	296.487	5289.42	40.8382	0.474564	0.270044	0.208067	547.895	1.01531	1.01873	228749	19426	0.0076206	1649	0.594717	35539013	1354.93	0.261298	1166.55	19	456	0.273029	520915	0.25621	6.2531e+07
1121KN106	Franken	stress	140117	18570.5	0.00511916	2462.29	0.453281	1.5365e+07	902.537	1046.13	0.268383	984.857	821.099	20.2857	371.514	6920.55	38.2051	0.467881	0.242005	0.208715	710.525	1.0498	1.05333	302753	27895	0.00488964	2570	0.611333	47279128	1463.65	0.225592	1355.24	24	503	0.280631	652134	0.250766	8.26922e+07
1121KN107	Franken	stress	135319	16993.7	0.00596855	2138.43	0.467213	1.53403e+07	886.122	978.505	0.301107	990.571	700.669	21.5714	296.88	6302.45	39.1962	0.47492	0.284408	0.213744	673.558	1.01499	1.01841	279285	25126	0.00556034	2260	0.617212	43731624	1379.14	0.244998	1234.8	25	454	0.280507	647483	0.25618	7.67028e+07
1121KN108	Franken	stress	130923	15242	0.00725177	1780.43	0.48513	1.6128e+07	826.67	920.626	0.337864	1016	683.06	16.7143	341.858	5569.44	40.9107	0.478911	0.333971	0.208755	594.38	0.97913	0.982429	251736	20341	0.00764843	1643	0.609709	40118781	1391.78	0.23507	1061.84	21	441	0.272263	556111	0.250569	7.0456e+07
1121KN109	Intensiv	control	176830	20207.3	0.00592765	2332	0.458488	21460776	982.266	1091.09	0.35917	1138.43	774.499	16.7143	421.201	6814.06	43.1261	0.463315	0.187439	0.177547	621.555	1.04099	1.0445	338622	26378	0.006118	2054	0.576409	51924369	1719.74	0.301383	1195.37	31	420	0.27643	774469	0.219104	1.10368e+08
1121KN110	Intensiv	control	200789	26070.7	0.003751	3392.29	0.478736	2.48863e+07	1181.45	1259.83	0.301911	990.429	814.967	25.5714	340.205	8620.93	42.2385	0.458899	0.191829	0.200977	695.352	0.969339	0.972606	416181	35763	0.00408928	3073	0.599654	63806371	1776.31	0.264195	1607.73	34	477	0.270396	983241	0.239754	138934347
1121KN111	Intensiv	control	170610	20691	0.00517855	2516.86	0.465235	2.11122e+07	1012.61	1110.6	0.352032	1055.71	729.156	19.5714	348.525	6810.62	43.1583	0.46011	0.162801	0.184956	619.485	1.08152	1.08516	328164	28115	0.00521859	2408	0.571217	50110538	1764.94	0.248808	1060.12	29	438	0.260982	717481	0.222692	1.04828e+08
1121KN112	Intensiv	control	205056	24106.1	0.00469925	2856.71	0.461713	2.49483e+07	1089.17	1200	0.358954	1030.71	836.842	19.2857	436.587	8223.11	43.1284	0.453058	0.130486	0.186645	646.659	1.01481	1.01823	397480	34053	0.00430798	2917	0.574218	60378081	1670.93	0.278964	1272.01	36	439	0.27088	950118	0.222612	1.38662e+08
1121KN113	Intensiv	control	198613	22851.4	0.00489763	2636.71	0.471803	2.44652e+07	1030.27	1157.85	0.364395	1159.29	759.497	23.5714	340.841	7873.99	42.8996	0.456074	0.17323	0.189447	649.004	1.005	1.00839	410135	32275	0.00494934	2539	0.593378	63479781	1650	0.28351	1207.11	27	541	0.279288	991576	0.228117	136426747
1121KN114	Intensiv	control	159112	19323.1	0.00552531	2352.57	0.476641	1.94126e+07	896.605	1023.81	0.351527	1127.29	786.893	19.4286	341.388	6563.84	42.6317	0.459786	0.178533	0.195849	650.522	1.01717	1.0206	308860	26276	0.00562254	2235	0.606808	48716364	1561.89	0.256742	1069.99	31	383	0.27434	718874	0.237748	9.48445e+07
1121KN115	Intensiv	control	155614	19803	0.0052275	2535.14	0.468425	1.90594e+07	949.712	1114.82	0.314794	1106.29	740.901	20.7143	333.022	6867.45	40.7292	0.45646	0.169681	0.190128	677.282	0.980504	0.983809	315143	26932	0.00546126	2301	0.589194	49224046	1653.36	0.241875	1362.04	29	389	0.274331	761244	0.225717	9.3698e+07
1121KN116	Intensiv	control	231612	26790.2	0.00407364	3103.14	0.48016	2.85215e+07	1199.11	1282.1	0.326831	1117.14	852.97	20.7143	480.684	9808.59	41.0816	0.459439	0.220385	0.199422	760.046	0.972846	0.976124	461198	37970	0.00401995	3126	0.60187	71498019	1608.41	0.304403	1523.63	34	534	0.280958	1026377	0.237408	1.68707e+08
1121KN117	Intensiv	control	232738	27740	0.00391862	3313.71	0.472422	28110498	1139.79	1277.17	0.3425	1048	856.066	24.2857	401.697	9624.03	43.2588	0.457965	0.195734	0.199002	724.043	1.07728	1.08091	470353	40499	0.00360378	3487	0.595554	72173512	1834.17	0.308452	1421.24	34	541	0.287888	1271268	0.23087	1.71201e+08
1121KN118	Intensiv	stress	146034	16614.9	0.00703755	1903	0.470112	1.76943e+07	862.121	935.165	0.366697	953.714	681.795	22.5714	258.039	5759.66	43.4152	0.476483	0.304073	0.197399	588.863	1.05739	1.06096	271052	26781	0.0047492	2646	0.577696	41114782	1583.26	0.257323	1042.03	29	394	0.286599	659792	0.234981	8.15471e+07
1121KN119	Intensiv	stress	144300	18093.9	0.00565803	2276.29	0.460903	1.66032e+07	903.778	1006.7	0.304126	955.143	726.78	22.5714	279.365	6233.75	42.186	0.469549	0.278361	0.204526	658.66	0.943139	0.946317	280217	27969	0.00450246	2791	0.593566	43025905	1640.4	0.215192	1134.42	30	397	0.282057	615458	0.24317	8.19298e+07
1121KN120	Intensiv	stress	141632	15696.5	0.00588591	2170.86	0.472349	1.32697e+07	896.726	1137.02	0.230769	1119.29	729.147	17.2857	315.97	5363.22	41.0415	0.461387	0.194735	0.210307	613.692	0.926954	0.930078	231728	25787	0.00438005	2869	0.602644	35257399	1647.95	0.196505	972.603	26	465	0.284698	539375	0.25563	5.86755e+07
1121KN121	Intensiv	stress	139021	18012.3	0.005565	2340.71	0.455894	1.59194e+07	902.537	997.077	0.322344	976.429	690.546	22.2857	287.197	6334.04	40.2563	0.469006	0.266242	0.19877	623.624	1.05054	1.05408	282221	28837	0.00426557	2946	0.597847	43416215	1627.69	0.255676	1020.81	27	448	0.282333	652490	0.243391	7.92139e+07
1121KN122	Intensiv	stress	135247	17237.4	0.00575866	2197.43	0.455813	15358968	894.536	1019.48	0.292303	820.286	728.033	20.2857	302.093	6079.67	40.9485	0.4714	0.267712	0.201274	651.625	0.989485	0.992819	249638	26155	0.00458627	2740	0.590151	37925308	1524.18	0.193072	1191.6	24	474	0.28697	560392	0.241604	7.24786e+07
1121KN123	Intensiv	stress	139399	19400.7	0.00477899	2710.71	0.447116	1.52781e+07	907.779	1015.21	0.268688	1095	844.047	20	348.661	6860.83	39.0624	0.46366	0.212256	0.205438	650.384	1.07388	1.0775	264633	28279	0.00415967	3021	0.59832	40689848	1660.66	0.194433	1272.27	22	543	0.278909	612643	0.242928	7.69145e+07
1121KN124	Intensiv	stress	146127	18121.4	0.00564753	2250.71	0.46225	16962289	924.607	1001.19	0.318142	1010.43	730.752	22.7143	291.044	6479.42	40.4089	0.474838	0.282485	0.202276	620.175	1.01862	1.02205	284353	27157	0.00484627	2593	0.600267	44033794	1594.8	0.203389	1376.5	27	452	0.285616	719290	0.245976	8.3577e+07
1121KN125	Intensiv	stress	148910	17390.7	0.00628972	2033.14	0.479672	1.80895e+07	879.363	955.972	0.331696	1050.71	739.075	20.1429	332.089	6232.65	41.8662	0.47258	0.290178	0.204164	695.628	1.10404	1.10776	282643	28577	0.00434973	2889	0.589561	43313043	1607.86	0.205618	1346.01	28	441	0.28965	665634	0.239163	8.49125e+07
1121KN126	Intensiv	stress	134015	15742.5	0.00701151	1854.14	0.475381	1.58834e+07	899.088	991.958	0.331396	841.143	638.839	20.7143	282.026	5815.93	41.0023	0.475325	0.289862	0.202439	549.136	1.00613	1.00952	226319	27442.8	0.0044799	2811.88	0.58619	34554189	1421.56	0.310418	914.058	21	453	0.285452	478741	0.241216	6.8382e+07
1121KN127	Bavaria	control	213605	25382.3	0.00432295	3022.86	0.497584	2.73447e+07	996.336	1180.73	0.346127	1200	839.625	25	368.906	9142.34	41.5645	0.455294	0.184811	0.202172	702.525	1.0067	1.01009	492584	32914	0.00571458	2199	0.61464	78167277	1717.24	0.320855	1367.86	34	424	0.278604	1207961	0.231956	1.60798e+08
1121KN128	Bavaria	control	238939	29096.6	0.00355411	3544.29	0.489083	2.99741e+07	1050.41	1211.98	0.324853	1033.14	977.933	27.1429	392.535	10440.1	40.7582	0.4494	0.186776	0.200023	773.426	1.02213	1.02558	493497	37996	0.0042962	2925	0.614618	78659158	1720.44	0.290808	1581.39	42	424	0.280557	1042440	0.228516	1.80035e+08
1121KN129	Bavaria	control	229490	25540.8	0.00443784	2845.43	0.494294	2.9188e+07	982.404	1104.26	0.380004	914.857	866.841	21.1429	431.921	8977.37	43.5896	0.457524	0.208074	0.197184	748.183	1.06468	1.06827	511414	40227	0.00397167	3164	0.608741	80738503	1864.81	0.29698	1533.68	29	639	0.287928	1192369	0.231281	1.76026e+08
1121KN130	Bavaria	control	114987	14198.5	0.00742535	1764.86	0.490353	1.3807e+07	728.044	876.543	0.321343	1114.71	676.767	18.1429	321.2	5555.78	38.6393	0.464005	0.233201	0.21402	670.523	1.06258	1.06617	252116	20081	0.00785889	1599	0.636384	41080721	1505.55	0.22892	990.29	20	447	0.277366	647165	0.247556	6.19266e+07

## Sheet: Exp. 2 dataset - 1130KN
PlantID	Genotype	Treatment	side.area.norm (mm^2)	side.border.length.norm (mm)	side.compactness.01 (relative)	side.compactness.16 (relative)	side.fluo.intensity.average (relative)	side.fluo.intensity.classic.sum	side.height.norm (mm)	side.hull.circumcircle.d (px)	side.hull.fillgrade (percent)	side.hull.pc1	side.hull.pc2	side.leaf.count (leafs)	side.leaf.length.average.norm	side.leaf.length.sum.norm (mm)	side.leaf.width.average.norm	side.nir.intensity.average (relative)	side.nir.skeleton.intensity.average (relative)	side.vis.hue.average	side.width.norm (mm)	side.width.norm.relative	side.width.relative	top.area (px)	top.border.length (px)	top.compactness.01 (relative)	top.compactness.16 (relative)	top.fluo.intensity.average (relative / pix)	top.fluo.intensity.classic.sum	top.hull.circumcircle.d (px)	top.hull.fillgrade (percent)	top.hull.pc2	top.leaf.count	top.leaf.length.average	top.nir.intensity.average (relative / pix)	top.nir.intensity.sum	top.vis.hue.average	volume.fluo.iap
1130KN017	Apex	stress	88412.7	12706.4	0.00690229	1419.57	0.397071	8.82635e+06	514.806	720.485	0.328667	1239.43	610.467	17.1429	254.732	4258.64	38.0918	0.560194	0.764801	0.199182	635.609	1.10852	1.10573	197811	21881	0.00519271	1574.62	0.466147	23954139	1277.76	0.218174	1155.26	36	247	0.621542	1409639	0.238392	4.1813e+07
1130KN131	Bavaria	control	190460	20314.5	0.00656162	2196.29	0.437792	1.38626e+07	860.734	973.073	0.399882	1078.43	792.703	24.7143	310.293	7665.78	41.786	0.585434	0.836591	0.207686	697.814	1.00656	1.00402	441865	34283	0.00472598	2659	0.60202	55363011	1813.19	0.315524	1218.89	36	411	0.62369	2605726	0.233292	134619547
1130KN027	Isaria	control	185178	21190	0.00664364	2485.29	0.416613	1.34709e+07	674.401	863.149	0.470413	1078.43	724.785	21.1429	334.792	7110.15	44.0791	0.565384	0.758756	0.186901	697.961	1.02067	1.01809	319540	31240	0.00411472	3054	0.564536	38881340	1708.22	0.277553	1029.08	23	537	0.606582	1802313	0.217097	1.11305e+08
1130KN028	Isaria	stress	117878	14512.8	0.00861764	1835.29	0.355472	9.03552e+06	545.007	721.129	0.44052	1168	649.516	16.2857	304.38	4987.15	42.1735	0.567201	0.782106	0.19179	589.487	1.07143	1.06873	241696	22558	0.00596977	2105	0.545234	33026540	1413.16	0.29967	847.903	24	409	0.616734	1422953	0.227401	6.16208e+07
1130KN029	Isaria	stress	124655	13854.1	0.00960876	1570.43	0.36557	9.7917e+06	604.855	736.038	0.448668	1114.14	585.376	17.7143	283.212	5003.08	42.0221	0.566104	0.759735	0.196739	571.342	1.08908	1.08633	247813	22118	0.00636594	1974	0.555699	34641196	1390.54	0.288643	1010.41	23	430	0.617171	1447254	0.228596	6.59821e+07
1130KN030	Isaria	stress	130234	15162	0.00729929	1767.86	0.37395	1.07189e+07	560.8	756.187	0.43102	1163.14	688.181	15.8571	352.759	5396.28	41.456	0.561087	0.7431	0.193273	649.609	1.07512	1.07241	249761	24762	0.00512077	2454	0.552321	34840183	1434.01	0.254928	1120.34	25	404	0.610541	1538196	0.222634	6.9207e+07
1130KN031	Isaria	stress	128266	14679.2	0.00835464	1691.57	0.383386	1.07575e+07	716.932	820.463	0.390431	1103.43	662.121	18.2857	306.024	5512.04	41.0021	0.547995	0.719969	0.194907	607.63	1.02484	1.02225	223389	21598	0.00601838	2088	0.566335	31831111	1433.41	0.224004	1003.1	21	464	0.604105	1386574	0.225968	6.44616e+07
1130KN032	Isaria	stress	126366	13772.2	0.00969385	1525.57	0.397018	1.1262e+07	551.518	725.405	0.455087	1217.29	617.394	17.4286	278.749	4765.1	44.7488	0.558912	0.7739	0.195106	618.575	1.03329	1.03069	238551	20587	0.00707566	1776	0.562044	34220108	1451.15	0.248588	982.073	22	411	0.590994	1408324	0.224581	6.56272e+07
1130KN033	Isaria	stress	122973	14267.5	0.00803446	1663	0.374907	1.02995e+07	506.356	746.274	0.428521	1145.29	607.276	18.1429	305.169	5227.51	40.9078	0.551379	0.719516	0.188361	696.015	0.995363	0.992852	246423	24191	0.00529333	2374	0.552112	34582784	1557.69	0.222302	1152.5	25	424	0.614929	1499857	0.223155	64910870
1130KN034	Isaria	stress	125226	14269	0.00859664	1642.71	0.388076	1.06787e+07	522.84	796.863	0.426397	1187	673.875	16.1429	320.85	5031.23	42.2117	0.55478	0.739206	0.197443	662.636	1.15509	1.15217	237546	22764	0.00576175	2181	0.560145	33784634	1491.83	0.214654	1037.91	23	425	0.592751	1391501	0.226301	6.48966e+07
1130KN035	Isaria	stress	126669	14079	0.00948645	1598.29	0.395825	1.12844e+07	683.545	785.2	0.475694	1094.29	589.359	15	359.894	5158.51	42.39	0.559333	0.765628	0.193824	575.917	0.981512	0.979036	213079	17001	0.00926724	1356	0.569934	30861304	1316.94	0.308767	799.287	20	382	0.599414	1333773	0.229548	6.2172e+07
1130KN036	Isaria	stress	126916	14098.2	0.00873435	1574.71	0.393988	11259557	528.106	696.718	0.495231	1172.14	628.447	15	333.629	4966.05	42.9663	0.552047	0.729187	0.192248	562.334	1.05857	1.0559	231085	20856	0.00667714	1882	0.574091	33634520	1401.36	0.273103	880.498	22	417	0.593964	1366783	0.226325	6.48724e+07
1130KN037	Perun	control	196385	22631.5	0.00485994	2612.29	0.402205	1.73831e+07	939.561	1066.11	0.371151	863.857	775.476	27.2857	322.847	8626.1	40.2984	0.564509	0.767609	0.219084	685.076	1.02227	1.01969	464190	37537	0.00414049	3035	0.576209	65800649	1615.12	0.324321	1295.83	40	426	0.624296	2571961	0.242912	1.42274e+08
1130KN038	Perun	control	199700	22534.7	0.00501732	2547.57	0.401316	17659551	993.175	1068.33	0.366713	955.571	735.218	28.8571	312.042	8560.89	41.3752	0.56504	0.750459	0.219121	689.08	1.02898	1.02639	436658	32678	0.00513962	2445	0.577746	62434796	1631.8	0.306711	1434.31	32	449	0.615553	2573459	0.244785	1.40317e+08
1130KN039	Perun	control	181455	20406.9	0.00570365	2312	0.414097	1.6832e+07	943.857	1029.12	0.379374	925.714	685.688	23.4286	325.032	7589.26	41.8497	0.565903	0.742555	0.220497	633.259	1.07179	1.06908	417792	30952	0.00548032	2293	0.559207	57363855	1633.07	0.324293	1276.29	28	520	0.620576	2296003	0.24716	1.24712e+08
1130KN041	Perun	control	189411	22520.9	0.00490907	2691	0.40582	1.70102e+07	957.988	1058.6	0.38852	1029	748.068	25.1429	327.58	8032.39	42.1329	0.562914	0.762665	0.219098	634.506	1.02065	1.01807	408956	31386	0.00521859	2408	0.592407	60168375	1514.84	0.353555	1091.92	37	384	0.619229	2447503	0.246303	1.288e+08
1130KN042	Perun	control	205939	23783	0.00476265	2756.71	0.405445	1.84907e+07	1002.73	1134.3	0.37615	905.286	747.364	25.5714	355.553	8861.4	40.9522	0.558154	0.747668	0.218231	666.361	1.0512	1.04855	440150	31126	0.00570939	2201	0.576017	62362695	1589.29	0.335362	1081.42	30	472	0.619468	2445130	0.244385	1.45279e+08
1130KN043	Perun	control	196122	19935.7	0.00669313	2043.71	0.431348	1.88831e+07	830.256	952.377	0.447838	906.857	752.917	17.4286	455.699	7426.04	44.0383	0.563959	0.772138	0.220805	639.219	1.02482	1.02223	464252	29468	0.00671998	1870	0.620016	71995572	1590.58	0.387315	1093.26	33	431	0.629466	2673839	0.243915	1.42089e+08
1130KN044	Perun	control	189278	21184.3	0.00577853	2395.43	0.415333	1.74912e+07	972.809	1076.63	0.38404	911.857	718.999	21.5714	384.612	8081.65	41.5603	0.567451	0.740147	0.220779	639.495	1.02871	1.02612	428631	30092	0.00594999	2112	0.596504	63413537	1686.13	0.35266	1093.83	20	650	0.608941	2387428	0.245306	1.31765e+08
1130KN045	Perun	control	180000	21667.8	0.00497369	2618.43	0.393895	1.5169e+07	941.64	1052.61	0.331923	817.571	837.129	26	312.435	8051.48	40.5125	0.559442	0.735792	0.21935	711.949	1.04339	1.04076	398614	33509	0.00446249	2816	0.583833	57176848	1601.44	0.287768	1331.01	40	371	0.631491	2304343	0.244092	120846143
1130KN046	Perun	stress	107081	13223.3	0.00787361	1637.29	0.401953	9.36438e+06	741.037	839.163	0.328831	1012.86	682.566	23.7143	206.788	4761.85	40.5692	0.559196	0.779085	0.219522	591.144	1.09379	1.09103	199801	19908	0.00633705	1983	0.609022	30592122	1292	0.230908	1041.53	29	331	0.591056	1293021	0.264529	5.08961e+07
1130KN047	Perun	stress	111459	13877.9	0.00740015	1730.43	0.404369	1.01336e+07	713.885	825.299	0.347141	1130.43	655.389	23.1429	227.029	5194.4	38.9549	0.562157	0.764702	0.215886	561.637	0.977941	0.975474	198065	19810	0.00634345	1981	0.577208	28902353	1239.72	0.218996	1099.35	29	321	0.603007	1342846	0.264328	5.27442e+07
1130KN048	Perun	stress	118637	14210.8	0.00750882	1704.71	0.407028	1.05742e+07	758.215	847.279	0.335253	898.143	661.05	21.7143	253.754	5492.07	39.3002	0.561631	0.763743	0.219838	601.952	1.01793	1.01536	243512	19343	0.00522945	1871.88	0.599006	36464278	1395.38	0.231684	1056.46	35	319	0.612113	1519369	0.263372	6.22507e+07
1130KN049	Perun	stress	111078	13527.2	0.00768504	1649.14	0.407909	1.00282e+07	770.961	848.804	0.343749	947.286	608.813	23.1429	212.47	4889.86	41.0811	0.557775	0.75835	0.220156	515.779	1.00389	1.00135	204800	19068	0.00707964	1775	0.594324	30966436	1217.75	0.256116	1068.85	35	250	0.599974	1316968	0.261316	5.34516e+07
1130KN258	Victoriana	control	207530	18766.6	0.00754797	1706.14	0.44242	2.11874e+07	1060.65	1174.77	0.356623	880.714	779.67	20.4286	365.796	7422.32	45.8948	0.589007	0.859451	0.225001	696.569	0.999459	0.996937	506096	28677	0.00773791	1624	0.607591	77206844	1658.19	0.326384	1267.63	34	446	0.638629	2683122	0.247095	1.56987e+08
1130KN088	Trumpf	stress	124757	13112.6	0.0107885	1405.71	0.402946	1.13612e+07	648.079	744.639	0.435719	1123.71	621.777	16.7143	281.596	4696.16	44.4261	0.58208	0.825204	0.20667	565.379	1.07836	1.07564	260295	18495	0.00956345	1314	0.597864	37645550	1581.01	0.323744	851.941	30	302	0.619858	1629954	0.239063	6.76793e+07
1130KN089	Trumpf	stress	127749	13773.2	0.009089	1502.57	0.416744	1.21241e+07	681.189	826.496	0.37295	1080.14	724.963	17.1429	307.963	5074	43.3758	0.571103	0.804707	0.206494	591.837	1.0002	0.997677	274558	21161	0.00770943	1630	0.601907	41805366	1515.5	0.286263	1107.77	21	498	0.614954	1774500	0.241873	7.11775e+07
1130KN090	Trumpf	stress	129135	13996.3	0.00837349	1518.86	0.414371	1.21956e+07	761.264	872.884	0.340714	1092	712.98	18.1429	295.817	5248.7	42.5532	0.569119	0.784126	0.207417	649.194	1.02401	1.02142	284901	21653	0.00763913	1645	0.597163	43362007	1416.46	0.257899	1307.97	23	424	0.621145	1726472	0.24047	7.32921e+07
1130KN091	Franken	control	200778	20225.1	0.00735495	2081.71	0.4119	1.84014e+07	762.511	944.284	0.44567	943.286	810.713	19.8571	398.113	7407.04	45.7603	0.575544	0.817422	0.214135	675.376	1.02792	1.02533	456791	29500	0.00659652	1905	0.58694	66526828	1789.78	0.304311	1195.91	33	428	0.617088	2506705	0.241032	1.44289e+08
1130KN092	Franken	control	217133	23087.7	0.00553035	2486.29	0.427137	2.14009e+07	800.61	1020.84	0.405459	1032.86	876.345	21.4286	402.972	8587.16	43.2544	0.564754	0.772455	0.209198	767.498	1.06187	1.05919	495220	31333	0.00634025	1982	0.601681	74945648	1765.48	0.328196	1233.12	25	625	0.620676	2729405	0.23725	1.62474e+08
1130KN093	Franken	control	179607	18066.3	0.00733671	1827.71	0.405225	1.62044e+07	681.605	849.696	0.460047	1071.29	749.612	19.7143	347.103	6795.24	43.4867	0.566379	0.797546	0.207503	652.66	1.06002	1.05734	355213	21862	0.00934303	1345	0.592337	52924320	1551.78	0.335121	976.878	23	451	0.607419	2013284	0.239701	1.13821e+08
1130KN094	Franken	control	191250	20271.9	0.00631389	2168.43	0.419306	1.84865e+07	861.012	1009.93	0.433184	1055.43	707.492	19.7143	381.883	7349.45	43.7709	0.574755	0.806825	0.205299	615.259	0.985901	0.983413	426331	24065	0.00925359	1358	0.606894	65418004	1437.48	0.445435	953.022	28	443	0.621582	2283560	0.239681	132777270
1130KN095	Franken	control	194032	20062.6	0.00682307	2121.86	0.435707	1.94771e+07	776.78	961.481	0.425366	1271.86	792.405	17	438.384	7165.39	45.5638	0.562588	0.780267	0.207485	703.792	1.0802	1.07747	473014	28527	0.00730603	1720	0.614196	73183491	1724.23	0.407605	1021.95	26	499	0.610618	2602652	0.236466	1.41895e+08
1130KN096	Franken	control	228219	23336.9	0.00550998	2400.14	0.423901	2.21386e+07	862.812	1022.26	0.432578	1190.71	845.204	19.5714	435.774	8495.07	44.6946	0.574971	0.809007	0.2121	700.036	0.921549	0.919224	527502	35302	0.00532022	2362	0.60292	79659424	1843.01	0.385155	1154.12	31	532	0.619129	3070565	0.240399	1.76249e+08
1130KN097	Franken	control	183245	19861.1	0.00607736	2166.29	0.41405	1.73878e+07	876.112	995.676	0.386812	850.857	797.328	18.2857	416.886	7177.48	44.1091	0.560239	0.784113	0.206991	694.644	1.05578	1.05312	396574	27479	0.00659999	1904	0.599447	59855430	1632.84	0.327558	1145.69	31	411	0.617281	2215813	0.239333	1.22702e+08
1130KN098	Franken	control	214219	20652.9	0.00737619	2022.71	0.423413	2.02225e+07	792.296	966.36	0.457546	986.571	779.482	20	373.751	7571.43	46.4428	0.56579	0.783875	0.21696	700.875	1.08911	1.08636	453731	28083	0.00723036	1738	0.606626	68523739	1675.85	0.37801	1203.63	27	492	0.622636	2503044	0.24202	1.53429e+08
1130KN099	Franken	control	180264	18317.1	0.00693269	1864.43	0.415232	1.70227e+07	707.927	847.546	0.431967	1110	775.224	20.1429	340.76	6860.01	43.829	0.573082	0.797633	0.210533	699.211	0.961833	0.959406	378991	23749	0.00844514	1488	0.60977	58811985	1653.08	0.279207	1284.04	23	481	0.622389	2335564	0.240924	1.18001e+08
1130KN100	Franken	stress	127146	14078.2	0.00860344	1571.71	0.419716	1.19768e+07	601.253	768.139	0.386475	1021.29	710.705	17.7143	285.78	5031.27	43.7897	0.561748	0.783983	0.218204	653.074	1.00433	1.00179	283707	20826	0.00822406	1528	0.61611	44341432	1505.37	0.277806	1179.6	24	398	0.613223	1747612	0.252083	72011537
1130KN101	Franken	stress	122954	13900	0.00804208	1573.14	0.391004	1.03873e+07	573.961	780.22	0.401338	1020.57	663.839	16.4286	325.376	5221.65	40.7611	0.571834	0.812758	0.218088	651.131	1.15915	1.15623	271478	23147	0.00636917	1973	0.596026	40871047	1482.13	0.250423	1223.61	23	482	0.634556	1603556	0.253867	6.81203e+07
1130KN102	Franken	stress	125911	11842	0.00759968	1690.57	0.376171	7.65476e+06	611.641	718.886	0.315064	991.857	582.567	14.4286	290.871	4078.82	38.9223	0.548144	0.757393	0.194657	570.918	1.16598	1.16304	159782	15865	0.00797865	1575	0.564817	23926275	1231.05	0.210048	966.158	18	394	0.579465	1184326	0.246306	3.53414e+07
1130KN103	Franken	stress	119074	13387.8	0.00838055	1505.86	0.391524	1.00588e+07	584.352	699.758	0.441228	1107.14	644.963	17.4286	294.791	4911.76	41.0388	0.5748	0.82583	0.215001	570.224	1.09354	1.09078	244009	19692	0.00790835	1589	0.600765	37063227	1215.2	0.31613	873.025	28	342	0.630907	1479785	0.252465	6.25437e+07
1130KN104	Franken	stress	134572	15298.4	0.00743209	1743.57	0.40452	1.18823e+07	725.244	859.11	0.343337	1020.43	753.133	17.2857	352.179	5796.82	41.085	0.563129	0.780077	0.212922	673.298	1.08199	1.07926	326027	23377	0.00749783	1676	0.621754	50899478	1518.16	0.245645	1262.06	22	498	0.615842	1840349	0.254953	8.17054e+07
1130KN001	Apex	control	173684	19897.4	0.00576434	2292.43	0.410796	1.4907e+07	798.393	923.281	0.39561	901.857	799.423	19.7143	361.065	7076.85	42.0254	0.568896	0.781391	0.216712	699.611	1.05774	1.05507	362585	25967	0.00675975	1859	0.592741	54395775	1463.23	0.282807	1254.62	28	455	0.637379	2020755	0.247148	1.11206e+08
1130KN261	Victoriana	control	186945	16507.1	0.00891676	1469.57	0.43891	18760030	861.289	959.772	0.421541	930.286	765.242	20.4286	334.97	6635.39	45.2567	0.592568	0.864097	0.226165	639.632	1.0505	1.04785	459238	25861	0.00863075	1456	0.59257	68106461	1625.31	0.350312	1459.73	32	422	0.635448	2693091	0.252319	134710832
1130KN262	Victoriana	stress	123454	11551.6	0.0119473	1086.14	0.434724	12378553	746.44	818.586	0.395185	1094.86	633.938	17.1429	262.439	4444.63	45.1426	0.585049	0.857648	0.222118	565.242	1.00363	1.0011	253565	15657	0.0130087	966	0.595867	38236134	1294.26	0.309962	1010.34	23	336	0.628513	1680760	0.253533	6.61023e+07
1130KN263	Victoriana	stress	116094	10812.4	0.0129856	1016	0.43771	1.1532e+07	752.259	809.685	0.382577	1010.29	567.661	18.2857	223.941	4036.95	47.6039	0.585576	0.833506	0.227015	536.421	1.12943	1.12658	255774	16850	0.0113211	1110	0.602263	38585680	1193.99	0.313951	1078	30	279	0.61671	1654702	0.256887	6.2432e+07
1130KN264	Victoriana	stress	123159	12683.9	0.00986955	1312.57	0.431375	1.21211e+07	709.866	834.41	0.359453	1095	731.833	19.2857	269.163	5024.78	42.0769	0.576419	0.814918	0.222731	616.487	1.04237	1.03974	291083	17116	0.0124914	1006	0.618793	45477850	1387.95	0.314444	1119.94	30	284	0.558332	2101450	0.253541	7.06543e+07
1130KN265	Victoriana	stress	117987	10645	0.0137131	970.714	0.438694	1.17459e+07	767.221	815.004	0.373864	1032.29	602.979	19.4286	213.286	4084.7	47.2006	0.591392	0.842519	0.226069	589.891	1.21877	1.2157	287527	19467	0.00953442	1318	0.611926	44221078	1431.43	0.296023	1032.98	25	401	0.629913	1908900	0.256268	6.72726e+07
1130KN266	Victoriana	stress	118838	11815.8	0.0109186	1182.86	0.432288	11764833	776.365	830.404	0.386943	957.429	558.474	18.5714	245.727	4473.18	44.2644	0.588564	0.842506	0.222915	541.265	1.1579	1.15498	263808	15038	0.0146632	857	0.598549	39988918	1192.8	0.32676	1082.77	27	293	0.574356	1.81222e+06	0.252754	6.49034e+07
1130KN267	Victoriana	stress	118256	11680	0.0111455	1161.57	0.429808	1.13898e+07	794.374	852.421	0.357302	1087.86	639.133	16.5714	292.158	4542.48	44.189	0.581397	0.828954	0.227062	579.369	1.06157	1.0589	267911	16768	0.0119794	1049	0.603226	40413663	1401.79	0.270211	936.868	20	432	0.619377	1725350	0.256475	6.50861e+07
1130KN268	Victoriana	stress	122537	12312	0.0101792	1237.29	0.420883	1.14731e+07	756.138	814.118	0.371723	1038.29	641.862	18.8571	249.156	4598.32	44.8064	0.583871	0.8409	0.227872	579.361	1.0888	1.08606	287074	21059	0.00813884	1544	0.599988	42928243	1336.57	0.273905	1122.91	27	353	0.628979	1805347	0.257605	6.9813e+07
1130KN199	Eunova	control	173458	20369.3	0.00553301	2400.14	0.373884	1.41819e+07	864.197	1030.14	0.330684	1031	902.529	23	316.845	7313.59	42.3054	0.572583	0.770683	0.20767	719.166	1.21219	1.20914	351815	30759	0.00467325	2689	0.54519	47873595	1726.21	0.225308	1352.36	29	493	0.633991	2058193	0.23324	1.09397e+08
1130KN200	Eunova	control	169455	19986.3	0.00537944	2361.43	0.375051	1.39617e+07	931.527	1055.13	0.320508	973.286	832.054	22.1429	327.079	7093.54	43.0222	0.575199	0.771572	0.205933	677.869	1.09199	1.08923	319389	27765	0.00520778	2413	0.551081	44042120	1772.11	0.205975	1396.11	29	429	0.631771	1872645	0.230332	1.01833e+08
1130KN201	Eunova	control	151507	19076.9	0.00544912	2413.71	0.37446	1.23754e+07	885.81	1007.37	0.30855	995.714	829.336	21.5714	320.618	6696.53	42.3294	0.565789	0.772615	0.205016	684.806	1.21424	1.21118	331257	28220	0.00522728	2404	0.548182	45060506	1715.25	0.258562	1152.67	24	524	0.616803	1997515	0.231245	9.27197e+07
1130KN202	Eunova	control	185638	21306.5	0.00518536	2448.43	0.384781	1.59832e+07	879.022	1013.88	0.33484	1013.43	879.888	22	367.973	7876.48	42.0936	0.57023	0.769924	0.204567	752.4	1.04502	1.04238	372967	33277	0.00423253	2969	0.559201	52352261	1788.69	0.207318	1659.03	29	552	0.625968	2260885	0.23196	1.20548e+08
1130KN203	Eunova	control	173431	19416.5	0.00621207	2195	0.383338	1.45981e+07	904.512	1049.16	0.324755	863.571	813.8	19.1429	365.483	7023.68	43.5778	0.574891	0.791112	0.209075	776.658	1.16614	1.16319	337276	27735	0.00551157	2280	0.559502	47076005	1727.92	0.244421	1210.69	23	567	0.612599	1938756	0.236553	1.07097e+08
1130KN204	Eunova	control	164679	18461.9	0.00631515	2082.14	0.387366	1.40798e+07	848.82	974.307	0.350293	1112.43	805.373	18.4286	361.448	6603.24	43.5028	0.572161	0.788309	0.203347	673.452	1.1477	1.14481	328535	26713	0.00578562	2172	0.562812	46441293	1532.5	0.288605	1055.33	26	462	0.621892	1995760	0.229285	1.00366e+08
1130KN205	Eunova	control	173757	19614.7	0.00585184	2224.29	0.389112	1.49198e+07	835.244	1048.7	0.328791	962.429	902.705	20	366.459	7194.41	43.4174	0.573479	0.79733	0.208888	746.584	1.2099	1.20684	368308	30562	0.00495519	2536	0.555073	50730556	1737.73	0.2541	1439.46	28	493	0.628594	2167300	0.232725	112126992
1130KN206	Eunova	control	175345	20497.8	0.00536949	2402.71	0.385304	1.50916e+07	874.171	1039.61	0.318543	1102.71	880.48	22.8571	325.513	7398.31	42.2358	0.569587	0.768554	0.203753	740.078	1.20387	1.20083	376287	32704	0.00442166	2842	0.550173	51886531	1837.74	0.226479	1620.89	30	493	0.626512	2134722	0.226385	1.14372e+08
1130KN207	Eunova	control	173140	19405.4	0.00602694	2188.43	0.384012	14682556	845.634	977.37	0.362987	1011.57	798.199	19.8571	354.954	6965.19	43.0996	0.571575	0.800389	0.206058	697.954	1.21718	1.21411	338705	29648	0.00484253	2595	0.549716	46556729	1604.52	0.26953	1301.68	30	483	0.624207	1933949	0.227406	1.07145e+08
1130KN208	Eunova	stress	101443	13490.8	0.00724318	1805.29	0.381302	9.00029e+06	743.254	818.491	0.293095	1115.57	680.884	17.4286	269.67	4679.22	40.1187	0.55221	0.756576	0.199112	646.288	1.30632	1.30302	202503	19411	0.00675611	1860	0.585154	30543711	1609	0.184358	1141.06	20	429	0.582687	1420919	0.234726	4.85406e+07
1130KN209	Eunova	stress	102498	13715.4	0.00705832	1843.29	0.37731	8789677	712.776	828.595	0.325824	1152.29	640.044	18.7143	252.796	4627.17	41.1979	0.554901	0.750415	0.201845	588.523	1.1746	1.17164	201359	17606	0.00816528	1539	0.574084	29721084	1517.73	0.225873	1152.48	28	300	0.595124	1354731	0.239279	4.89057e+07
1130KN055	Sissy	control	194829	23458	0.00458386	2840	0.37984	1.62662e+07	985.832	1129.78	0.324849	792.714	826.586	26.2857	337.282	8437.77	41.9818	0.56503	0.733633	0.21767	741.036	1.28088	1.27765	405434	36052	0.00392086	3205	0.567789	57534305	1702.42	0.25194	1346.91	35	454	0.625421	2340721	0.243476	1.3191e+08
1130KN056	Sissy	control	200819	23639.7	0.00483017	2810	0.389313	1.74038e+07	952.862	1059.04	0.398928	892.714	746.698	21.8571	383.571	8234.1	42.9539	0.580339	0.794728	0.218159	675.097	1.17139	1.16843	412529	36757	0.00383706	3275	0.554467	56959147	1651.92	0.291164	1288.15	29	528	0.632679	2286737	0.245715	1.37148e+08
1130KN057	Sissy	control	179066	21304.9	0.00519107	2552.43	0.392227	1.52464e+07	984.449	1066.7	0.338516	871.714	802.15	26.8571	313.895	8011.82	40.2214	0.568958	0.763036	0.218362	716.671	1.06731	1.06462	404570	31083	0.0052623	2388	0.590156	59571591	1621.4	0.282148	1428.49	28	515	0.626301	2334274	0.244804	1.21108e+08
1130KN058	Sissy	control	211037	24847.1	0.00453385	2950	0.397325	18919436	1023.37	1126.18	0.363797	1002.29	845.592	23.5714	374.422	8613.83	43.3088	0.560724	0.741782	0.214007	678.007	1.01612	1.01356	459345	41004	0.00343343	3660	0.575209	66552347	1842.95	0.263742	1455.36	40	446	0.630024	2535313	0.241187	1.52086e+08
1130KN059	Sissy	control	209875	24682.3	0.00441793	2906.14	0.395237	1.85092e+07	988.602	1140.88	0.347057	1149.14	907.795	23.4286	397.484	9234.36	40.755	0.569613	0.775257	0.213684	743.542	1.09374	1.09098	461930	41720	0.00333502	3768	0.583578	67707362	1759.4	0.278481	1539.84	42	445	0.632228	2391992	0.238947	1.51674e+08
1130KN060	Sissy	control	220841	26425	0.00406419	3182	0.409847	2.05717e+07	986.386	1112.67	0.374714	1011.43	899.282	25.8571	369.079	9438.15	41.8978	0.562337	0.738351	0.218608	712.364	1.17094	1.16798	469303	39625	0.00375676	3345	0.588495	69911712	1630.11	0.31044	1250.04	37	506	0.635233	2581382	0.243359	1.60869e+08
1130KN061	Sissy	control	201479	23641.7	0.00482812	2812.29	0.410101	1.88252e+07	1001.49	1136.21	0.364964	946.714	743.372	25	337.338	8346.14	42.8124	0.573854	0.759343	0.220449	664.71	0.999222	0.996701	403981	29213	0.00594999	2112	0.577193	58389632	1635.15	0.307576	1342.48	25	565	0.612324	2197708	0.245446	1.36168e+08
1130KN062	Sissy	control	203019	25035.5	0.00449255	3119.86	0.397145	1.79079e+07	1102.07	1226.58	0.334402	902	757.311	27.2857	347.019	9541.53	39.5269	0.561353	0.741595	0.219325	742.294	1.10541	1.10262	436310	34171	0.00469595	2676	0.585111	63710440	1825.92	0.303572	1335.47	30	519	0.615545	2482228	0.245561	142592435
1130KN063	Sissy	control	208558	23416.9	0.00498524	2640	0.390878	1.77122e+07	951.336	1077.94	0.356445	864.857	855.187	26.7143	313.207	8186	43.5641	0.572742	0.783769	0.217791	731.05	1.02275	1.02017	421259	38664	0.00354182	3548	0.578111	60957001	1857.85	0.258775	1322.08	34	533	0.64075	2444825	0.243837	143941699
1130KN064	Sissy	stress	124759	15492.8	0.00658613	1929.43	0.381533	1.03928e+07	793.82	897.455	0.345051	880.857	620.472	18.5714	297.769	5353.53	41.4758	0.564253	0.786892	0.217042	589.76	1.08512	1.08238	215111	20526	0.00641796	1958	0.57759	31581137	1311.99	0.24619	876.239	27	347	0.59999	1350661	0.249046	6.15273e+07
1130KN065	Sissy	stress	119256	16241.7	0.00598548	2231	0.375889	1.05772e+07	776.778	874.898	0.339824	997	664.558	20	283.775	5618.86	39.4694	0.555651	0.752525	0.204811	587.964	1.12922	1.12637	244512	21939	0.00638535	1968	0.559751	36113021	1356.32	0.287828	1000.88	25	399	0.60409	1459095	0.241242	6.27037e+07
1130KN066	Sissy	stress	118991	16123.9	0.00605698	2195.43	0.388193	1.06769e+07	830.533	914.501	0.308911	970.286	672.959	21.5714	263.307	5684.61	39.138	0.558437	0.776555	0.213734	585.749	1.17363	1.17067	244177	23370	0.00562002	2236	0.571711	36064290	1455.7	0.232787	1160.21	31	332	0.599748	1429032	0.25138	6.25215e+07
1130KN067	Sissy	stress	120261	16613.8	0.00556459	2301.57	0.377129	1.00698e+07	830.117	928.408	0.29547	1081	717.647	24.7143	257.665	6134.34	37.4162	0.556371	0.774047	0.211675	664.837	1.12758	1.12473	222640	22603	0.00547793	2294	0.578467	33140241	1430.55	0.212962	1146.96	20	501	0.592077	1394145	0.245129	6.03394e+07
1130KN068	Sissy	stress	115399	15856.6	0.00588648	2186.43	0.381697	1.02518e+07	784.815	873.577	0.315523	1051.43	645.235	20.4286	280.386	5703.8	38.4397	0.560421	0.754015	0.209823	646.839	1.12983	1.12697	254403	25830	0.00479267	2622	0.566261	37610948	1513.24	0.207162	1317.26	23	490	0.600053	1610621	0.245146	6.18912e+07
1130KN069	Sissy	stress	119525	15569.9	0.00624505	2033	0.375754	1.05253e+07	815.294	886.348	0.332255	999.714	630.934	18.4286	298.365	5454.82	39.611	0.564978	0.795925	0.210698	603.2	1.11939	1.11656	220845	23716	0.00493573	2546	0.544209	31536196	1304.81	0.241057	917.587	26	400	0.597485	1402767	0.246109	5.97265e+07
1130KN230	Streif	stress	125095	14009.4	0.00809468	1571.57	0.414934	1.14206e+07	734.942	827.751	0.353916	1121	712.767	19.2857	270.934	5083.43	42.9819	0.572026	0.81429	0.226616	604.573	0.901328	0.899054	285284	18257	0.0107589	1168	0.619165	44650668	1430.54	0.248938	1212.86	28	328	0.622016	1815972	0.258668	7.10485e+07
1130KN231	Streif	stress	124953	13698.1	0.00930133	1529.57	0.417839	1.15365e+07	790.633	865.617	0.389938	1106.14	649.38	16.5714	309.397	4967.79	43.5476	0.571776	0.809927	0.226798	579.789	0.936925	0.934561	275567	19652	0.00896957	1401	0.603994	41987974	1415.89	0.331169	882.688	27	358	0.623287	1723207	0.258561	6.97464e+07
1130KN232	Streif	stress	123764	12894.1	0.00954065	1348.71	0.4192	1.15551e+07	793.266	873.984	0.362565	914.429	639.058	16.2857	296.771	4757.01	44.3893	0.577171	0.829512	0.226336	563.429	0.894113	0.891857	242203	17659	0.00976408	1287	0.597502	36576604	1413.83	0.284466	940.744	21	415	0.624595	1505913	0.260275	6.47666e+07
1130KN233	Streif	stress	132105	13917.8	0.00870696	1471.43	0.426341	12599254	689.086	801.619	0.385193	1106.43	668.661	23	240.637	5334.63	42.3604	0.575992	0.818709	0.228005	639.081	0.926704	0.924366	314604	24294	0.00669849	1876	0.614984	48965904	1527.35	0.285649	1145.82	33	363	0.626088	1986075	0.258329	7.87899e+07
1130KN234	Streif	stress	128146	13899.7	0.00842826	1508.57	0.430221	1.25967e+07	714.993	849.563	0.362596	1044.29	673.574	19.8571	262.537	5162.85	42.5482	0.571282	0.821628	0.221739	619.965	0.888424	0.886182	291524	20884	0.00839998	1496	0.623635	46244218	1542.32	0.25847	1175.16	26	411	0.611408	1845496	0.253949	7.35716e+07
1130KN184	Djamilia	control	159594	16145.7	0.00797565	1639.71	0.405275	1.42126e+07	689.778	857.782	0.45084	1112.86	720.546	19.4286	302.698	5809.33	45.0836	0.569351	0.756303	0.212461	638.529	0.929151	0.926806	340886	26197	0.00624261	2013	0.596799	50989873	1733.31	0.317966	975.728	27	436	0.631463	1903615	0.245426	9.9079e+07
1130KN185	Djamilia	control	191099	18644.5	0.0071839	1829.29	0.41089	1.73599e+07	787.17	955.92	0.395665	1090.71	845.373	23.1429	296.491	6716.98	46.0131	0.580266	0.808822	0.216739	689.641	0.936847	0.934483	390319	34027	0.00423681	2966	0.58954	57555488	1802.38	0.258203	1346.66	29	525	0.641519	2219553	0.243941	1.26953e+08
1130KN186	Djamilia	control	171758	16423.7	0.00849954	1575.71	0.404072	14839102	750.874	905.601	0.391058	1079.43	796.664	21.7143	289.153	6202.72	44.2154	0.575386	0.766486	0.219816	712.786	1.00564	1.0031	353370	29183	0.00521426	2410	0.592829	52069165	1799.77	0.240731	1443.37	24	551	0.629672	2007721	0.246846	108565554
1130KN187	Djamilia	control	189775	19931.5	0.00622569	2102	0.409984	1.72984e+07	838.706	987.087	0.366619	1161.57	849.234	18.7143	394.971	6962.6	45.2975	0.570414	0.777963	0.213076	772.905	0.956021	0.953609	369428	29988	0.00516285	2434	0.601021	55896917	1765.53	0.257987	1171.68	35	403	0.636772	2053744	0.243589	1.22649e+08
1130KN188	Djamilia	control	186207	18555	0.00723099	1858.86	0.399652	1.61894e+07	759.325	937.461	0.414888	1125.29	796.209	21.2857	297.801	6269.5	48.6635	0.571944	0.765257	0.215372	702.257	1.06101	1.05833	386631	30178	0.00533604	2355	0.58673	56732006	1674.11	0.292425	1186.65	32	440	0.639042	2116305	0.243912	1.23114e+08
1130KN189	Djamilia	control	186728	20581.2	0.00605393	2286.71	0.398735	1.62512e+07	769.438	918.27	0.422219	1171.29	773.588	21.2857	321.563	6828.1	46.1443	0.571404	0.759895	0.213511	734.533	1.08646	1.08372	369085	28407	0.00574857	2186	0.594914	55239247	1642.3	0.303541	1098.61	41	317	0.629675	2089621	0.241549	1.20621e+08
1130KN190	Djamilia	stress	113698	12461.3	0.00967187	1374.43	0.403357	1.05775e+07	654.175	755.766	0.395999	1133	601.743	19.2857	225.323	4300.72	45.417	0.56599	0.75662	0.200776	574.807	0.904547	0.902265	218349	19098	0.00752477	1670	0.579918	32233099	1356.17	0.274452	824.258	24	364	0.600287	1394497	0.242071	5.6492e+07
1130KN191	Djamilia	stress	112578	13081.4	0.00842886	1524.43	0.404307	1.03185e+07	680.219	786.461	0.34017	1015.57	691.252	19.8571	239.712	4714.16	42.2338	0.567425	0.756249	0.204929	607.914	0.98624	0.983752	227021	20257	0.00695427	1807	0.58734	33664754	1320.99	0.222734	1180.04	23	405	0.617973	1444091	0.247941	5.70365e+07
1130KN192	Djamilia	stress	116305	12285.2	0.00983312	1301.29	0.395027	1.03781e+07	672.877	733.014	0.434713	1121	565.4	22.4286	195.192	4345.42	44.3485	0.567344	0.790722	0.206207	530.047	0.930477	0.928129	220402	19748	0.00710366	1769	0.573717	31925031	1088.38	0.293831	1036.15	30	311	0.623579	1427457	0.248732	5.80585e+07
1130KN193	Djamilia	stress	109713	12646.6	0.00916772	1468.14	0.395202	9.81555e+06	637.827	770.789	0.366483	1045.29	664.514	20.2857	214.438	4348.14	44.3296	0.567299	0.750163	0.200845	592.941	0.933938	0.931582	226184	20686	0.00664536	1891	0.582472	33376086	1388.14	0.239583	1099.02	25	384	0.620707	1375773	0.243436	5.54822e+07
1130KN194	Djamilia	stress	107968	11665.6	0.0105759	1269.14	0.40311	9876589	708.343	771.65	0.355219	1052.57	646.77	20.7143	209.369	4263.38	43.1809	0.568154	0.750718	0.206639	615.243	1.06169	1.05901	231779	18718	0.00831659	1511	0.59486	34974053	1606.97	0.224929	1041.09	26	346	0.612067	1476332	0.248766	5.52701e+07
1130KN195	Djamilia	stress	110080	13772.4	0.00742256	1727	0.391441	9.62093e+06	670.522	786.554	0.338422	1108.14	708.864	22	238.95	5100.97	39.5073	0.565908	0.751215	0.202537	663.456	0.91063	0.908333	229696	20560	0.00682955	1840	0.584	34061603	1366.13	0.23578	1122.32	31	298	0.614385	1445734	0.245833	5.6099e+07
1130KN196	Djamilia	stress	106684	11805.7	0.00978189	1308	0.391063	9.38771e+06	627.575	724.496	0.3668	1159.86	622.179	20	210.656	4120.71	43.8503	0.57043	0.77765	0.203503	620.235	0.993418	0.990912	221099	20348	0.0067128	1872	0.572112	31918939	1350.06	0.22901	1160.85	28	338	0.616722	1409873	0.248112	5.33406e+07
1130KN197	Djamilia	stress	104873	12355.4	0.00866454	1456.43	0.385594	8.92239e+06	631.316	765.624	0.335312	1123	694.166	21.8571	216.616	4625.23	40.3963	0.566875	0.780013	0.206062	628.401	0.905567	0.903282	221873	20768	0.00646751	1943	0.585474	32639653	1278.55	0.232509	1044.09	33	308	0.620563	1372288	0.24912	5.25269e+07
1130KN198	Djamilia	stress	102372	11822.7	0.00953204	1373.43	0.375868	8461181	555.674	704.652	0.403792	1107.86	626.856	17.7143	244.899	4169.68	42.6912	0.566667	0.774301	0.197407	555.405	0.905178	0.902894	215720	20287	0.0065896	1907	0.572789	31157441	1234.35	0.258187	1032.98	32	294	0.631068	1327126	0.242282	5.0558e+07
1130KN081	Trumpf	control	200815	15124.4	0.00718046	1942.57	0.395887	1.08379e+07	752.951	889.438	0.300986	977.571	697.69	14.5714	389.554	5624.88	40.2789	0.55316	0.771981	0.19653	696.163	1.1702	1.16725	252932	19290	0.00854274	1471	0.588738	38338407	1620.08	0.255327	917.793	24	342	0.619065	1545718	0.224305	6.40614e+07
1130KN082	Trumpf	stress	129077	13061.1	0.00980345	1327.86	0.420704	1.25968e+07	594.325	762.338	0.431739	1126.57	662.76	14	360.495	4847.43	43.9922	0.574777	0.83699	0.206915	630.214	0.955646	0.953235	276332	22127	0.00709564	1771	0.592864	42636910	1619.36	0.265198	1138.04	30	327	0.625487	1688778	0.232377	7.21499e+07
1130KN083	Trumpf	stress	127337	14248.2	0.00800225	1596.86	0.416544	1.22704e+07	698.09	838.25	0.391801	1141.71	679.819	15.8571	344.802	5393.08	41.4735	0.565368	0.784671	0.203364	615.39	1.01332	1.01076	284752	20949	0.00815469	1541	0.598187	44002717	1537.52	0.330533	938.737	31	319	0.616472	1806233	0.235233	7.22522e+07
1130KN084	Trumpf	stress	129484	13507.6	0.00943627	1418.57	0.413843	1.20675e+07	609.566	809.706	0.401655	1141	684.926	18	290.15	5110.54	42.6998	0.565809	0.78485	0.209876	652.103	0.941907	0.939531	288310	22890	0.006916	1817	0.598144	44082348	1455.22	0.271184	1084.45	29	365	0.617684	1703621	0.238567	7.39271e+07
1130KN085	Trumpf	stress	128474	11877.2	0.0106788	1250.86	0.428179	1.08901e+07	578.256	725.354	0.428608	1209.71	583.339	15.2857	310.421	4631.67	41.2179	0.576376	0.811879	0.206644	611.922	1.06769	1.06499	261130	20527	0.00779068	1613	0.599577	39723200	1334.59	0.292785	1000.45	17	594	0.62264	1596940	0.250791	6.17183e+07
1130KN086	Trumpf	stress	130301	13923.1	0.00864678	1491.57	0.410497	1.2122e+07	683.683	790.671	0.422281	1087.57	616.839	15	339.954	5070.09	43.205	0.564887	0.789328	0.206894	617.595	0.858728	0.856561	290044	21335	0.00800916	1569	0.601303	44474892	1380.53	0.314204	1067.18	27	375	0.618973	1734324	0.23776	7.46193e+07
1130KN132	Bavaria	control	204668	21353.3	0.00577304	2232.86	0.434963	2.0667e+07	765.004	935.164	0.426981	997.571	845.554	21.8571	361.276	7884.71	43.3312	0.572466	0.783176	0.210934	732.578	0.949879	0.947483	435875	33959	0.00475099	2645	0.584094	64827398	1790.18	0.272554	1361.91	34	485	0.585032	2.48354e+06	0.233341	1.43684e+08
1130KN133	Bavaria	control	161072	16969.8	0.00770235	1807.29	0.430598	1.63174e+07	695.874	816.192	0.464019	1142.43	661.704	16	384.545	6036.69	44.1806	0.56573	0.786397	0.1959	632.427	1.00524	1.0027	351472	22679	0.00858945	1463	0.601674	54791922	1472.24	0.346636	987.649	27	399	0.615934	2040723	0.223041	1.01538e+08
1130KN134	Bavaria	control	205472	21932	0.00559063	2350.86	0.438227	2.06817e+07	893.844	1032.6	0.383732	955.286	863.681	18	452.319	7881.51	43.5834	0.562809	0.784169	0.213499	749.205	0.951935	0.949534	450203	35579	0.00447043	2811	0.61144	70447153	1675.21	0.294123	1460.14	33	492	0.631324	2445241	0.234822	1.46599e+08
1130KN135	Bavaria	control	191019	18592.8	0.0071711	1819	0.435562	1.87538e+07	740.068	880.728	0.463313	1107.14	765.514	17.2857	439.366	7150.29	43.4788	0.561094	0.760977	0.217278	692.551	1.01283	1.01027	386411	28350	0.00604443	2079	0.609623	59524881	1552.5	0.327029	1152.45	21	569	0.591523	2217323	0.238235	1.26261e+08
1130KN136	Bavaria	stress	122715	14551.1	0.00781694	1736.86	0.430003	1.30892e+07	753.644	822.368	0.432402	932.857	560.374	14.5714	347.006	5016.14	42.2642	0.564456	0.817974	0.192177	527.978	1.05217	1.04951	242141	17344	0.0101179	1242	0.57104	37150133	1260.45	0.359345	730.559	26	299	0.612197	1465718	0.225635	6.42088e+07
1130KN137	Bavaria	stress	120239	13563.2	0.00870396	1539.86	0.432185	1.27411e+07	647.11	764.343	0.399902	1145.71	631.438	17	278.141	4521.28	44.9305	0.566015	0.810865	0.193609	618.989	1.05597	1.05331	262840	17713	0.0105334	1193	0.598781	41440053	1355.7	0.284183	1073.26	28	267	0.603589	1579324	0.232141	6.55496e+07
1130KN138	Bavaria	stress	117192	14350.6	0.00733894	1760.57	0.435068	1.21756e+07	735.08	818.07	0.352409	1107.57	641.022	15.5714	350.67	5294.72	40.4643	0.558361	0.776228	0.197818	622.459	1.02222	1.01964	244711	18254	0.00923319	1361	0.601928	38449844	1426.55	0.258843	1065.82	19	475	0.604297	1540649	0.236304	6.16438e+07
1130KN139	Bavaria	stress	119504	14120.2	0.00767342	1672.57	0.4377	1.29024e+07	629.376	747.326	0.396501	1137.86	645.982	16.4286	316.329	5142.53	40.8021	0.560837	0.776887	0.193092	595.162	1.03124	1.02864	269471	19594	0.0088247	1424	0.599003	42537451	1276.48	0.305208	1110.86	25	373	0.619014	1631048	0.231716	6.59638e+07
1130KN140	Bavaria	stress	123175	14503.6	0.00757554	1710.14	0.428309	1.24477e+07	672.462	798.542	0.378168	1114.86	697.129	19.4286	287.482	5341.26	41.0947	0.560843	0.775579	0.19777	604.85	0.996664	0.99415	274400	19703	0.00888711	1414	0.612651	43577565	1461.88	0.271863	1040.09	23	398	0.541691	2139790	0.233571	6.86102e+07
1130KN141	Bavaria	stress	126699	15305.8	0.00689659	1855	0.430284	1.34464e+07	650.572	764.003	0.415647	1212.43	646.695	17.4286	316.447	5344.51	40.9989	0.559127	0.790263	0.194758	591.833	0.982347	0.979869	279032	22617	0.00685563	1833	0.597536	44123577	1422.76	0.295099	1059.36	25	429	0.615105	1696352	0.230051	7.1165e+07
1130KN142	Bavaria	stress	120348	14842.3	0.00703854	1836	0.426767	1.29504e+07	681.466	796.587	0.373865	1091.57	625.312	17.7143	299.107	5230.97	40.8361	0.565252	0.788892	0.191288	591.01	0.972593	0.970139	275258	20984	0.00785889	1599	0.578818	42739238	1277.69	0.291611	1029.33	18	551	0.613911	1691649	0.226947	6.71385e+07
1130KN143	Bavaria	stress	120537	14139.2	0.00785462	1662.86	0.426894	1.23878e+07	725.937	796.014	0.375187	1068.29	623.509	16	320.501	5118.89	42.2813	0.564705	0.791902	0.196613	603.2	1.02403	1.02145	261056	20671	0.00768116	1636	0.594134	40685475	1399.33	0.248163	1077.09	23	411	0.550096	1989655	0.23201	6.54869e+07
1130KN144	Bavaria	stress	113799	13251.2	0.00853719	1550	0.426703	11601466	667.612	751.29	0.386596	1077.43	599.518	16.5714	287.101	4749.67	42.3811	0.563509	0.78628	0.19594	570.5	0.983175	0.980694	241524	19586	0.00791333	1588	0.592194	37038627	1475.87	0.287674	856.223	22	427	0.605377	1537382	0.236787	5.94672e+07
1130KN145	BarkeCS	control	207805	17962.6	0.00877111	1565.57	0.454593	2.17877e+07	798.808	1042.96	0.447698	938.143	805.821	17.5714	377.059	6586.88	48.7109	0.587378	0.838289	0.227247	703.92	1.01162	1.00906	465009	24952	0.00939191	1338	0.621338	73936971	1724.24	0.313459	1318.49	30	415	0.647925	2402148	0.241791	1.50675e+08
1130KN146	BarkeCS	control	205054	17813.9	0.00827837	1550	0.460797	2.19738e+07	706.264	868.2	0.475829	1031.71	808.882	17.4286	405.884	6915.79	46.1389	0.572214	0.804342	0.224782	723.165	1.00514	1.0026	438438	24312	0.00932223	1348	0.635363	71374578	1514	0.334351	1231.26	28	426	0.646809	2459861	0.241715	1.44378e+08
1130KN147	BarkeCS	control	197624	17687.5	0.0106698	1649.86	0.454043	2.03679e+07	851.591	971.25	0.45232	817.286	752.257	17.1429	428.018	6686.55	48.0105	0.579968	0.812872	0.228684	655.561	1.09795	1.09518	418510	20152	0.012955	970	0.628045	67035497	1664.46	0.377669	1044.91	27	398	0.631437	2291587	0.246828	1.3594e+08
1130KN148	BarkeCS	control	207251	19306.6	0.00717095	1802.43	0.441806	2.07149e+07	790.08	1001.6	0.429674	1091.29	815.936	16.4286	462.267	7211.7	45.9235	0.582395	0.833879	0.22925	767.93	0.976213	0.97375	457122	27314	0.00769998	1632	0.622038	72333056	1714.87	0.319448	1189.49	32	409	0.63769	2466646	0.24637	1.48995e+08
1130KN149	BarkeCS	control	202978	19056.9	0.00740384	1796.57	0.4508	2.08527e+07	707.65	979.185	0.444684	1096.71	813.658	15.5714	481.534	7344.52	44.5482	0.563704	0.766938	0.229236	753.37	0.982979	0.980499	496345	28438	0.00771416	1629	0.633027	80210707	1704.58	0.355038	1228.05	28	486	0.637975	2586019	0.244479	1.52055e+08
1130KN150	BarkeCS	control	204479	18705.8	0.00837263	1741.43	0.450642	2.09189e+07	723.028	956.13	0.468637	1220.86	790.453	14.1429	499.986	6850.62	47.6633	0.587825	0.848895	0.229043	775.122	1.02977	1.02717	478041	26476	0.00857188	1466	0.623458	76057259	1768.6	0.367172	1082.36	28	440	0.638337	2660410	0.245309	1.50327e+08
1130KN151	BarkeCS	control	192867	16963.4	0.0111169	1540.57	0.466288	2.05624e+07	729.4	928.335	0.473833	1081.71	742.046	16	409.571	6521.77	47.4638	0.563721	0.77132	0.229724	656.537	0.975609	0.973147	416259	22678	0.0101752	1235	0.63043	66778063	1640.54	0.382442	964.6	25	457	0.641579	2110146	0.244846	1.32311e+08
1130KN152	BarkeCS	control	196460	18126.1	0.00777647	1683.29	0.447163	1.98293e+07	728.57	906.856	0.474361	1054.57	766.48	19.1429	369.296	7014.08	44.8244	0.579082	0.813757	0.230929	673.844	0.99834	0.995821	462353	27106	0.00790835	1589	0.632201	74769759	1585.1	0.387237	1062.52	37	381	0.645293	2570103	0.246784	1.42046e+08
1130KN153	BarkeCS	control	200061	18018.8	0.00935443	1665.86	0.453315	2.0578e+07	694.905	905.908	0.470739	1087	747.904	17.7143	402.423	7018.54	45.251	0.574963	0.790872	0.229459	748.938	1.13287	1.13001	488335	27256	0.00826191	1521	0.634322	78907530	1814.55	0.340849	1139.69	27	472	0.639388	2721365	0.244549	1.48656e+08
1130KN154	BarkeCS	stress	126218	13413.4	0.00904984	1429.14	0.43942	1.24784e+07	666.227	830.696	0.37151	1079.14	674.91	16.4286	332.475	5284.58	41.3358	0.572569	0.81446	0.228423	608.598	1.06383	1.06115	291984	17757	0.0116463	1079	0.630872	46741759	1410.87	0.299631	1210.37	21	433	0.628011	1680059	0.260522	7.2522e+07
1130KN155	BarkeCS	stress	129188	13413.4	0.00942049	1401.86	0.436966	1.26532e+07	649.603	756.697	0.430849	1157.43	661.173	14.7143	346.538	5015.02	43.5988	0.574761	0.83983	0.228808	590.312	0.992258	0.989754	292351	18447	0.0108051	1163	0.632005	47045792	1376.63	0.307803	1087.63	23	402	0.62637	1704098	0.25736	7.42751e+07
1130KN156	BarkeCS	stress	117644	14379.2	0.00748973	1767.86	0.425236	1.16149e+07	631.038	835.207	0.36531	1190.71	682.238	14.1429	388.344	5243.92	40.0586	0.56817	0.821464	0.222214	629.926	0.980023	0.97755	251822	16164	0.012118	1037	0.601727	39658437	1439.84	0.274428	1085.86	19	384	0.622776	1466433	0.260224	6.27728e+07
1130KN157	BarkeCS	stress	123195	14096.7	0.00793668	1615.71	0.415269	1.11471e+07	650.713	866.427	0.363679	1028.43	685.353	16	340.535	5402.56	40.4206	0.567488	0.81727	0.227794	664.841	1.02956	1.02696	282413	17718	0.0113109	1111	0.623359	44746145	1392.59	0.268211	1287.45	26	333	0.627354	1573516	0.261533	6.96146e+07
1130KN071	Sissy	stress	121473	16823	0.00553914	2341.71	0.395086	1.10311e+07	779.689	918.796	0.304284	1179.86	664.479	23.8571	254.331	6038.34	38.1601	0.56033	0.763193	0.211192	674	1.04664	1.044	262058	26754	0.00460138	2731	0.574908	39124030	1505.66	0.239999	1094.03	34	347	0.616181	1600958	0.250789	6.61219e+07
1130KN072	Sissy	stress	113468	14928.1	0.00653355	1970.86	0.410355	11070422	784.538	926.029	0.320918	996.571	714.604	20	260.434	5129.48	40.7464	0.5673	0.783544	0.206608	580.197	1.03921	1.03659	227684	20062	0.0071117	1767	0.584075	34773448	1494.64	0.241401	1113.56	30	315	0.605187	1421929	0.246787	5.75727e+07
1130KN073	Trumpf	control	209369	21474.2	0.00666362	2240	0.442301	2.16265e+07	683.268	950.091	0.458528	1093.71	821.825	22.4286	346.279	7587.86	44.8737	0.568568	0.76673	0.202733	775.548	1.03099	1.02839	478438	34614	0.00501852	2504	0.600991	73304662	1761.54	0.319014	1424.56	33	491	0.624805	2600028	0.227288	1.53985e+08
1130KN074	Trumpf	control	200407	19370.7	0.00704781	1878.43	0.455226	2.16176e+07	719.84	907.919	0.454782	1031.14	791.448	17.4286	378.266	6583.81	48.0206	0.566561	0.755964	0.202798	746.443	1.05182	1.04916	445716	30523	0.00601262	2090	0.607804	69979061	1704.6	0.302942	1278.68	28	529	0.634765	2524935	0.225988	1.42266e+08
1130KN075	Trumpf	control	217532	21062.1	0.00644958	2045.71	0.444047	2.27215e+07	999.548	1135.31	0.394867	1201.57	815.131	16.2857	466.268	7444.6	46.927	0.572578	0.803922	0.200756	726.073	0.940207	0.937835	509089	31450	0.00647084	1942	0.614407	80324978	1620.65	0.359579	1286.21	31	486	0.616071	2944647	0.226913	1.65047e+08
1130KN076	Trumpf	control	172341	15824.7	0.00932813	1471	0.433484	17357926	588.368	832.767	0.510584	1123.14	714.91	18.1429	300.534	5446.62	48.7673	0.563814	0.797478	0.200406	695.044	0.95462	0.952212	349448	26505	0.00625193	2010	0.603991	54261481	1430.65	0.377787	953.538	28	419	0.615139	1817071	0.22448	1.08328e+08
1130KN077	Trumpf	control	219967	20683.3	0.00838989	2008.71	0.470081	24885945	757.939	1018	0.452841	1228.71	851.263	17.1429	417.75	7205.16	49.0984	0.573965	0.810473	0.204364	742.438	1.01486	1.0123	500031	29161	0.00739198	1700	0.612482	78749775	1761.11	0.393537	1124.04	34	428	0.615177	2873389	0.226088	1.6539e+08
1130KN078	Trumpf	control	194718	19417.1	0.00725712	1968.71	0.462058	2.12407e+07	743.946	974.287	0.440676	963.857	765.365	21.1429	332.201	6790.8	46.7223	0.554484	0.709012	0.210169	738.544	0.978779	0.976309	450495	28174	0.00713188	1762	0.620587	71183292	1719.26	0.341444	1188.13	27	492	0.617559	2339013	0.234603	1.38965e+08
1130KN079	Trumpf	control	187989	18212.9	0.00719743	1766.14	0.443068	1.91234e+07	640.322	893.644	0.451288	1130.43	793.872	19	355.399	6608.52	45.3935	0.559778	0.718278	0.210942	776.506	1.1525	1.14959	411761	30484	0.0055702	2256	0.613103	64903472	1662.24	0.298467	1336.86	34	388	0.61318	2413901	0.229512	1.28268e+08
1130KN080	Trumpf	control	204199	19595.6	0.00786339	1928	0.448676	2.13447e+07	752.952	930.885	0.478795	1194.71	739.245	16.5714	419.489	6781.6	48.1095	0.553005	0.705618	0.211493	751.86	1.03964	1.03702	406830	27628	0.00669849	1876	0.612227	64024414	1678.51	0.372116	980.568	31	426	0.615822	2236174	0.228594	1.38491e+08
1130KN053	Perun	stress	102251	12821.5	0.00816052	1613	0.443793	1.04063e+07	753.229	884.371	0.293363	1135.43	660.944	18.8571	255.013	4705.5	41.0306	0.548677	0.704388	0.214037	590.166	1.08884	1.08609	207955	19246	0.0070558	1781	0.613212	32580440	1452.02	0.221537	967.99	25	337	0.573971	1331314	0.260472	4.95815e+07
1130KN002	Apex	control	188591	21160.6	0.00568188	2387.29	0.407124	1.71348e+07	784.954	943.356	0.422099	1133.71	815.805	23.4286	327.78	7656.41	41.1407	0.572276	0.779713	0.215847	685.074	1.07166	1.06896	408796	28856	0.00617209	2036	0.592793	61643085	1667.73	0.319444	1079.78	35	400	0.636812	2186054	0.239871	1.28217e+08
1130KN003	Apex	control	180947	21217.2	0.00573912	2512.71	0.410124	1.66839e+07	802.271	907.207	0.454394	992.143	696.932	17	435.617	7293	43.0214	0.573062	0.788106	0.216281	645.182	0.999762	0.997239	382958	25150	0.00761137	1651	0.586866	57086234	1541.52	0.350568	1036	29	398	0.631834	2037654	0.240935	119064666
1130KN004	Apex	control	186540	22117.8	0.00487755	2628.43	0.412505	1.74112e+07	816.4	972.788	0.385075	1331.57	827.306	19.4286	425.169	7936.86	40.8962	0.571762	0.790119	0.217156	715.684	1.11376	1.11095	451917	32513	0.00537254	2339	0.614945	70928766	1639.77	0.312689	1242.91	34	479	0.642169	2395379	0.244287	1.33342e+08
1130KN005	Apex	control	188054	22674.4	0.004716	2744.29	0.416799	1.80578e+07	769.992	952.789	0.410116	1063	774.598	19.4286	421.696	8099.31	40.7911	0.575326	0.788581	0.216227	748.523	1.0061	1.00356	432299	30870	0.00570162	2204	0.613296	67943543	1655.88	0.300257	1277.6	31	504	0.642892	2274467	0.241606	1.31476e+08
1130KN006	Apex	control	179077	20193.1	0.00596267	2294.71	0.416121	16878896	825.546	966.61	0.390877	966.286	795.852	17.5714	433.002	7429.08	42.1722	0.5791	0.783387	0.217477	681.336	1.00004	0.997517	392922	25391	0.00766242	1640	0.609621	61294942	1642.59	0.314802	1116.62	33	366	0.6353	2114607	0.242704	1.19359e+08
1130KN007	Apex	control	193111	22806	0.00497547	2710.43	0.411095	1.79183e+07	841.893	990.128	0.391871	927	801.702	19.7143	440.971	8545.31	39.5374	0.575886	0.79081	0.218097	709.862	0.929721	0.927375	450138	31304	0.00577499	2176	0.610364	69819432	1575.83	0.328463	1149.82	32	470	0.641719	2331845	0.244203	1.37769e+08
1130KN008	Apex	control	186980	22689.2	0.00459068	2753.71	0.406259	1.70602e+07	812.245	969.331	0.378874	943.286	850.7	20.2857	409.461	8292.35	39.837	0.574468	0.785927	0.216722	744.637	1.10433	1.10154	417017	31061	0.00543293	2313	0.60564	64446179	1540.79	0.316308	1209.02	33	453	0.643543	2222947	0.244307	1.28394e+08
1130KN009	Apex	control	200098	21641.9	0.0054898	2345	0.406337	18548919	823.051	973.91	0.419201	960.143	800.908	23	362.818	8116.22	41.1947	0.580557	0.784648	0.215887	734.523	1.05299	1.05034	449615	33480	0.00504066	2493	0.596144	68463998	1632.35	0.30577	1378.72	36	421	0.639553	2447431	0.239797	142669864
1130KN010	Apex	stress	99093.3	11669.7	0.00984027	1383	0.414585	9.81954e+06	700.723	793.251	0.352192	1093.57	583.966	17.8571	231.747	4134.95	41.4588	0.572542	0.780681	0.204165	534.493	1.05026	1.04761	209223	17585	0.00850228	1478	0.57804	31803470	1277.75	0.300105	804.035	23	356	0.618056	1320093	0.242746	4.8195e+07
1130KN011	Apex	stress	86011.1	10909.8	0.0091648	1386.43	0.406178	8.99367e+06	575.901	671.83	0.392566	1139	545.997	16.2857	213.823	3440.87	42.6561	0.565872	0.791131	0.190908	482.111	0.976232	0.973768	172458	15974	0.00849653	1479	0.511183	25109789	1117.87	0.287512	854.808	23	328	0.609271	1144568	0.231494	3.79813e+07
1130KN012	Apex	stress	88826.3	10984	0.00927644	1358.29	0.401109	8.41487e+06	583.382	683.365	0.34336	1145	594.408	18.5714	217.449	3962.03	40.0839	0.562901	0.754815	0.202526	602.637	1.08262	1.07989	214068	17691	0.00859533	1462	0.577918	32780616	1239.9	0.241212	1036.66	25	341	0.627786	1391463	0.242668	4.37012e+07
1130KN013	Apex	stress	91300.1	11512.8	0.00875233	1453.57	0.392527	8.49944e+06	562.047	697.95	0.360648	1117.71	596.266	16.8571	255.515	4047.77	40.1012	0.567178	0.783448	0.199165	563.019	1.00853	1.00599	210141	17550	0.00857773	1465	0.575553	32048657	1269.84	0.271003	1078.68	27	337	0.625441	1345118	0.245547	4.45034e+07
1130KN014	Apex	stress	96386.8	11713.7	0.00896574	1426.57	0.390705	8490179	596.266	715.628	0.388475	1061.29	605.713	15	300.881	4273.55	39.6942	0.570778	0.785767	0.205692	550.698	1.0635	1.06081	216840	18255	0.00818123	1536	0.58405	32852833	1206.16	0.28141	990.847	34	256	0.627604	1380656	0.248732	4.77254e+07
1130KN015	Apex	stress	95198.9	11664.5	0.0088365	1430.57	0.396436	9.34504e+06	559.137	714.544	0.378025	1125.29	606.725	18.5714	212.497	3879.56	41.9184	0.573271	0.803803	0.196427	600.691	0.997514	0.994997	205291	18101	0.00787367	1596	0.553036	30613986	1235.92	0.267217	993.971	29	302	0.62556	1263541	0.237876	45865445
1130KN016	Apex	stress	90668.1	11121.1	0.00950225	1370.14	0.377365	7.99607e+06	477.538	679.224	0.393208	1105	579.523	17	242.681	3959.25	39.72	0.571055	0.787596	0.201386	595.709	1.08858	1.08583	202097	18972	0.0070558	1781	0.544192	29502864	1269.99	0.248033	998.507	21	402	0.606204	1285194	0.240815	4.33407e+07
1130KN024	Isaria	control	183116	18388.6	0.00734584	1856.86	0.412194	1.74473e+07	653.897	905.652	0.462754	1202.14	698.988	16.8571	388.74	6246.33	47.3804	0.537865	0.661707	0.186909	764.333	1.04971	1.04707	328620	33799	0.00361518	3476	0.557396	47830452	1689.99	0.236627	1389.54	22	624	0.598447	1914418	0.204292	111614494
1130KN025	Isaria	control	181918	16872.1	0.00842937	1571	0.413769	17489875	662.626	899.808	0.477825	1107.86	774.615	17.1429	336.393	5670.95	49.5816	0.548186	0.703751	0.187806	693.81	0.996351	0.993838	317946	28093	0.005063	2482	0.545994	45319116	1581.11	0.297688	1254.03	24	457	0.593623	1742617	0.203404	1.09071e+08
1130KN026	Isaria	control	179942	19775.2	0.00720513	2212.14	0.422463	1.78492e+07	677.865	912.698	0.414828	1309.71	761.081	17	344.841	5858.3	50.4217	0.551866	0.705449	0.184987	787.609	1.05591	1.05325	332217	28382	0.00518415	2424	0.570965	48871860	1732.75	0.270323	1209.25	28	410	0.593311	1744273	0.213376	110277323
1130KN054	Perun	stress	106355	13883.1	0.0071089	1817.57	0.398995	1.00889e+07	707.788	810.451	0.372703	962.286	555.7	19.2857	250.102	4628.05	40.2775	0.561859	0.783113	0.201074	548.481	1.03875	1.03613	183847	18842	0.0065077	1931	0.54895	27150670	1341.45	0.232153	920.429	30	279	0.584972	1213034	0.255702	4.84894e+07
1130KN210	Eunova	stress	102187	13584.7	0.00713591	1812.43	0.390764	9.40418e+06	665.535	808.317	0.308449	1036.86	692.73	20.4286	245.643	4949.91	38.8171	0.556482	0.753657	0.189531	617.464	1.05508	1.05242	211008	21486	0.00574594	2187	0.551221	30607289	1335.51	0.188795	1287.08	21	483	0.589503	1399059	0.230538	4.99129e+07
1130KN211	Eunova	stress	98841.4	12665.3	0.00796553	1627.43	0.39596	9.20919e+06	693.242	808.254	0.312596	998.714	639.178	18.4286	230.041	4240.29	43.2837	0.549722	0.760069	0.188884	575.639	1.03869	1.03607	206866	19621	0.00675248	1861	0.555642	30007909	1467.88	0.198426	1089.74	22	399	0.596154	1440382	0.237501	4.78021e+07
1130KN212	Eunova	stress	100696	13272.7	0.00722071	1751	0.388091	9.14712e+06	646.001	784.581	0.322991	983.143	636.431	17.2857	258.069	4354.66	42.2186	0.557026	0.767248	0.187762	608.599	1.0151	1.01254	189046	15917	0.00937789	1340	0.561634	27701499	1247.54	0.235655	1181.53	27	276	0.595041	1293697	0.236219	4.65549e+07
1130KN213	Eunova	stress	107405	13956.2	0.00699825	1816.43	0.397286	1.01739e+07	698.507	817.708	0.330255	988.857	666.638	19.2857	250.383	4743.54	41.3479	0.558522	0.786086	0.19428	591.839	1.07041	1.06771	226299	20718	0.00662783	1896	0.55609	33277585	1354.01	0.217984	1187.21	23	424	0.606666	1382708	0.231197	5.43295e+07
1130KN214	Eunova	stress	102625	13834.2	0.00691139	1872.29	0.402745	9994438	730.925	833.97	0.295161	1152.86	662.127	18.4286	253.712	4578.69	41.7353	0.555702	0.764528	0.190287	617.741	1.02434	1.02175	214868	18363	0.00800916	1569	0.573267	32374257	1343.62	0.224674	1155.22	23	373	0.59929	1373385	0.235317	5.05832e+07
1130KN215	Eunova	stress	102172	13231.8	0.00745414	1720	0.389248	9.44224e+06	712.083	788.104	0.345108	1015.43	612.834	17.5714	253.413	4434.69	41.707	0.563353	0.774437	0.189614	538.5	1.02939	1.02679	199136	16285	0.0094413	1331	0.573856	29688887	1211.04	0.241574	1103.84	19	399	0.603521	1317982	0.236806	4.8482e+07
1130KN216	Eunova	stress	101904	13653.9	0.00703186	1836.29	0.398036	9794155	693.796	788.124	0.336321	977	606.176	17.1429	268.966	4528.94	41.2588	0.556311	0.778553	0.188616	591.689	1.02594	1.02335	199818	17640	0.00807089	1557	0.566849	29866356	1212.35	0.243699	1074.12	23	357	0.593742	1335083	0.235	4.84371e+07
1130KN217	Streif	control	207419	19370.9	0.00729308	1820.14	0.448323	2.17762e+07	809.06	942.49	0.468991	1162.43	778.367	21.4286	352.218	7300.81	45.964	0.583751	0.818876	0.226597	650.306	1.00546	1.00292	518058	30276	0.00710366	1769	0.609048	80681312	1751.31	0.374917	1124.14	34	452	0.636461	2926874	0.247923	158742274
1130KN218	Streif	control	201302	19010.3	0.00765556	1817.71	0.460696	2.18823e+07	818.757	951.334	0.444767	1040.29	780.437	22.8571	325.564	7277.66	45.1424	0.578298	0.823832	0.226639	657.508	1.01187	1.00932	496846	31773	0.00618728	2031	0.618144	78403048	1639.13	0.361049	1211.08	28	549	0.625086	2724255	0.248834	1.50875e+08
1130KN219	Streif	control	208574	19724.8	0.00716038	1883.43	0.455077	2.25331e+07	783.984	940.081	0.453217	1128	844.97	22.4286	352.601	7654.73	44.4568	0.583728	0.837686	0.22529	670.674	0.964924	0.962489	511895	31017	0.0066878	1879	0.61079	79823814	1767.27	0.333238	1408.78	34	453	0.623114	3020260	0.245394	1.58677e+08
1130KN220	Streif	control	202411	19298.4	0.00739296	1858.71	0.439859	2.04407e+07	815.432	964.542	0.447388	1147.71	806.567	17.7143	403.283	7115.82	46.1506	0.579189	0.817176	0.228086	669.421	1.21374	1.21068	451076	28102	0.00718078	1750	0.611441	70306069	1619.19	0.359077	1093.09	35	398	0.638382	2568785	0.25184	1.44551e+08
1130KN221	Streif	control	194445	18758.9	0.00743112	1832.29	0.453762	20567989	715.131	844.288	0.480637	1200.43	755.626	18.7143	378.809	7038.53	44.5009	0.577678	0.823146	0.229535	648.221	1.02718	1.02459	482954	26998	0.00832762	1509	0.61596	76098540	1577.22	0.382253	1116.67	39	357	0.619715	2729289	0.248262	1.43685e+08
1130KN222	Streif	control	205908	20203.6	0.00708423	2016.86	0.450481	2.19832e+07	886.778	1005.74	0.414601	1181.57	787.073	20.5714	375.501	7683.29	44.5713	0.579008	0.809804	0.225787	651.817	1.09385	1.09109	497353	28956	0.00745779	1685	0.6097	77629421	1854.78	0.342497	1166.03	28	524	0.621558	2791138	0.246928	1.54406e+08
1130KN223	Streif	control	216018	21465.7	0.00597226	2136.14	0.440018	22539229	1065.77	1162.39	0.366859	858.857	818.144	23.1429	373.202	8387.57	43.0588	0.573549	0.79933	0.221842	713.337	1.05231	1.04966	550950	33267	0.00625815	2008	0.609506	86033567	1718.48	0.340312	1367.77	31	518	0.624186	3102331	0.244765	1.70495e+08
1130KN105	Franken	stress	118676	13340.7	0.00860944	1505.86	0.410955	1.09774e+07	593.078	792.978	0.423948	1187.71	612.901	14.5714	336.236	4833.57	41.6081	0.574036	0.817485	0.211557	627.601	1.04059	1.03796	246594	21205	0.00689324	1823	0.590102	37306496	1527.35	0.287976	913.525	30	300	0.625988	1480220	0.246442	6.26629e+07
1130KN183	Djamilia	control	195583	20662.4	0.00601553	2193.14	0.413342	1.81646e+07	794.512	983.556	0.37443	1207.43	893.843	25.1429	296.831	7473.67	44.0833	0.569501	0.75815	0.220003	720.962	0.947479	0.945089	446588	36961	0.004108	3059	0.593704	67321413	1711.93	0.280977	1509.78	34	489	0.642615	2520270	0.243723	1.38977e+08
1130KN224	Streif	control	205355	20206.8	0.00656862	2000.14	0.435673	2.06131e+07	885.116	1031.96	0.40887	1159.86	850.105	23.7143	329.445	7701.2	44.0432	0.5781	0.809693	0.227727	681.747	1.06321	1.06052	475558	28435	0.00739198	1700	0.604711	73478345	1642.04	0.360741	1200.01	29	489	0.639044	2704749	0.248672	1.50582e+08
1130KN225	Streif	control	202366	19735.1	0.00675419	1932	0.435385	2.02736e+07	869.462	1021.02	0.414322	958.143	797.739	20.1429	395.68	7824.21	42.5841	0.578774	0.821074	0.227067	668.873	1.05173	1.04907	488063	27286	0.00824024	1525	0.619147	77306372	1713.35	0.432365	1082.06	24	605	0.627551	2631301	0.25047	1.50325e+08
1130KN226	Streif	stress	123669	14344.8	0.00761863	1669.14	0.429486	1.20703e+07	782.737	877.26	0.327115	1014.29	671.037	18.2857	282.955	5156.8	42.714	0.56987	0.809459	0.221729	602.649	1.08183	1.0791	265488	19300	0.00895679	1403	0.61145	41466033	1401.02	0.282402	939.161	20	477	0.6116	1561608	0.260836	6.77566e+07
1130KN227	Streif	stress	125699	13755.1	0.0086945	1511	0.425271	1.20095e+07	801.855	866.748	0.372338	937	559.719	20.7143	240.2	4957.37	43.588	0.574031	0.810084	0.223021	595.992	1.04924	1.04659	259267	19861	0.00826191	1521	0.610444	40265001	1348.08	0.2622	1068.03	24	372	0.60892	1520138	0.26258	6.80562e+07
1130KN228	Streif	stress	127000	13601.6	0.00875638	1460	0.429644	1.24481e+07	673.431	815.158	0.394249	1082.57	726.939	14.1429	356.662	4816.67	44.2297	0.57516	0.826307	0.221469	611.639	1.03991	1.03728	286869	23530	0.00651107	1930	0.609236	44716107	1458.13	0.253195	1363.37	21	531	0.620732	1779774	0.256305	7.23294e+07
1130KN229	Streif	stress	126724	14516.9	0.00764954	1664.29	0.424337	1.2136e+07	739.652	845.644	0.35559	1137.71	664.709	21.2857	270.59	5511.5	40.8593	0.574738	0.808134	0.221637	573.972	1.14355	1.14067	265069	20840	0.00767178	1638	0.606465	41001894	1412.34	0.304039	1158.98	26	371	0.618292	1594775	0.261058	6.93751e+07
1130KN050	Perun	stress	112450	13435.2	0.00833333	1613.57	0.408432	1.01123e+07	749.349	837.15	0.383544	1032.43	556.279	20.4286	244.927	4917.85	40.5705	0.566255	0.792411	0.215032	505.525	1.00133	0.998805	217191	20531	0.00647751	1940	0.583646	32102305	1332.64	0.235229	985.598	24	403	0.606038	1352377	0.261173	5.57242e+07
1130KN051	Perun	stress	104146	13436.4	0.00727351	1735.14	0.417872	9.89151e+06	772.347	839.936	0.346023	1168.71	573.212	22	211.104	4578.97	41.734	0.558707	0.750009	0.215846	515.081	0.888317	0.886076	177594	17702	0.00712379	1764	0.59298	27136411	1165.04	0.258341	903.397	38	224	0.582215	1193805	0.265313	4.66688e+07
1130KN052	Perun	stress	106329	12678.7	0.0088159	1525.43	0.425307	1.08583e+07	649.741	774.09	0.374084	1088.71	619.995	20	227.461	4506.66	40.934	0.566463	0.788825	0.206297	564	0.954646	0.952237	211842	19637	0.0069046	1820	0.576059	32128152	1356.57	0.232095	1082.25	27	329	0.597973	1396897	0.251373	5.20379e+07
1130KN235	Ursa	control	181974	20968.6	0.00538575	2430.29	0.427595	1.78749e+07	1029.89	1155.04	0.344694	959.571	753.617	19.4286	421.877	7875.5	41.1059	0.570986	0.789686	0.219675	667.476	0.895248	0.892989	413154	29874	0.00581776	2160	0.610105	64647423	1563.85	0.31141	1272.96	35	407	0.633879	2377872	0.245694	1.24374e+08
1130KN236	Ursa	control	190604	21106.9	0.0058419	2364.71	0.435827	1.92584e+07	955.91	1124.1	0.377419	949.714	773.116	14	564.88	7726.66	42.9732	0.57905	0.8226	0.220014	682.853	0.885662	0.883428	396841	27052	0.00681473	1844	0.610392	61775805	1621.02	0.284265	1376.77	28	446	0.630724	2263263	0.24939	1.27675e+08
1130KN237	Ursa	control	174974	19438.6	0.006182	2179	0.429434	1.69603e+07	797.976	932.082	0.399464	1157.86	773.645	17.7143	414.412	7198.9	42.3674	0.580935	0.853041	0.223073	664.293	0.980193	0.97772	353566	24370	0.00748444	1679	0.618035	55898306	1538.05	0.298042	1084.98	33	366	0.618811	2012857	0.245463	1.10632e+08
1130KN238	Ursa	control	173878	19764.8	0.00596415	2284.86	0.42704	1.69642e+07	834.412	1020.66	0.392318	1007.43	768.832	15.8571	426.229	6664.24	45.2423	0.570775	0.800835	0.221332	623.554	0.955415	0.953005	362830	25500	0.00701248	1792	0.612495	56857965	1532.28	0.342992	1186.95	24	508	0.619498	2032151	0.244358	1.1137e+08
1130KN239	Ursa	control	176568	19577.7	0.00645549	2198.86	0.419439	1.65473e+07	804.487	951.469	0.396821	1160.71	787.583	16.2857	439.13	6993.47	44.047	0.563499	0.782284	0.222249	669.701	0.909287	0.906993	368874	26444	0.00663133	1895	0.610919	57374488	1655.81	0.298262	1060.72	24	531	0.60878	2054431	0.247327	1.14028e+08
1130KN240	Ursa	control	199122	22461.5	0.00524647	2552.29	0.428803	1.98571e+07	1039.73	1175.79	0.350551	954.143	750.92	15.5714	538.543	8259.38	42.383	0.569495	0.800827	0.218014	728.704	0.874495	0.872289	420002	28664	0.00642453	1956	0.608229	65312588	1596.07	0.316471	1221.34	27	504	0.625229	2443316	0.247245	1.37219e+08
1130KN241	Ursa	control	173252	18889.3	0.00652269	2079.71	0.416906	1.60914e+07	837.459	969.466	0.363757	1139.14	762.487	17.2857	408.731	6950.15	42.9921	0.579107	0.822237	0.221479	724.139	0.936121	0.933759	375429	25280	0.0073833	1702	0.616955	58874506	1816.76	0.264564	1180.88	24	473	0.621788	2212015	0.249526	1.12878e+08
1130KN242	Ursa	control	177321	19291.8	0.00648499	2122.14	0.422175	16865139	769.438	953.25	0.391127	1007.43	763.093	15.2857	482.43	7035.37	43.7549	0.578992	0.822149	0.221145	758.212	0.87807	0.875854	382112	25424	0.00743132	1691	0.619706	60226273	1802.36	0.261644	1269.03	24	491	0.621894	2241887	0.247324	1.16552e+08
1130KN243	Ursa	control	189248	20626.4	0.005833	2261.86	0.413609	1.75193e+07	939.145	1108.47	0.361167	1111.14	817.535	15.2857	521.923	7818.74	41.444	0.559511	0.788096	0.221143	736.18	0.931592	0.929242	392840	26032	0.00728485	1725	0.619314	62333833	1642.74	0.297835	1216.38	28	439	0.627637	2274273	0.243943	1.2613e+08
1130KN244	Ursa	stress	113091	12001.2	0.00829784	1287.14	0.422044	1.06836e+07	786.892	859.377	0.368605	1038.29	591.431	14	317.918	4394.7	43.7979	0.576895	0.817704	0.216266	534.346	0.938875	0.936506	224386	15599	0.0115926	1084	0.608478	34775260	1270.5	0.315528	884.335	23	324	0.60944	1414205	0.253205	5.69623e+07
1130KN245	Ursa	stress	112774	13036.7	0.00837885	1508.86	0.416024	1.05231e+07	798.252	897.367	0.310474	1107.86	648.978	17.1429	288.123	4871.55	40.9838	0.572189	0.800267	0.218917	626.326	0.94301	0.940631	273465	21166	0.00767178	1638	0.605304	42364128	1358.55	0.263081	1198.6	27	381	0.617349	1762834	0.253182	6.27084e+07
1130KN246	Ursa	stress	117019	13596.8	0.00824009	1584	0.412707	1.10006e+07	705.157	807.042	0.352939	1065.57	670.027	16.8571	292.998	4831.87	42.81	0.574179	0.81366	0.216894	599.601	0.846399	0.844263	243835	19884	0.00775223	1621	0.586204	36853905	1363.55	0.242384	1042.68	20	469	0.616936	1504595	0.24918	6.14418e+07
1130KN247	Ursa	stress	117771	13922.6	0.00768684	1648.14	0.4232	11392781	740.206	847.194	0.343149	876.714	648.201	15.8571	331.068	5219.35	40.5413	0.570623	0.821677	0.216627	582.688	0.872688	0.870486	227011	19040	0.00787367	1596	0.598817	34873834	1165.33	0.287959	1075.04	33	276	0.627454	1460326	0.2524	5.96669e+07
1130KN248	Ursa	stress	115454	13779.3	0.00790557	1649.86	0.41397	1.07008e+07	772.346	871.405	0.359542	884.714	619.571	18.8571	288.342	5075.86	40.57	0.572389	0.799724	0.217199	540.716	0.899056	0.896787	211196	16138	0.0101917	1233	0.586429	31667629	1204.5	0.304731	920.958	23	361	0.621815	1310046	0.252551	5.6418e+07
1130KN249	Ursa	stress	119861	13749.6	0.00827224	1585.86	0.409576	1.09493e+07	655.975	826.05	0.368355	988.714	647.05	19.4286	263.859	5118.28	40.8914	0.564909	0.793961	0.217805	611.639	0.845337	0.843204	263081	22385	0.00659999	1904	0.597876	40156556	1455.72	0.270048	1027.09	32	322	0.621508	1616226	0.249333	6.53722e+07
1130KN250	Ursa	stress	115514	13213.8	0.00846636	1516	0.415484	1.08946e+07	738.267	853.915	0.337926	955	646.007	17.2857	275.021	4707.61	42.9471	0.574939	0.801135	0.215168	573.551	0.968628	0.966184	241422	21630	0.00648754	1937	0.592618	36543594	1318.33	0.255655	1087.65	28	353	0.620059	1469838	0.253972	6.03513e+07
1130KN251	Ursa	stress	117801	13478.1	0.00854205	1550.14	0.421003	1.12161e+07	803.378	893.462	0.335286	938.429	628.436	16.8571	304.84	4991.46	41.5916	0.569148	0.786844	0.218971	571.466	0.863414	0.861235	231085	18637	0.00836086	1503	0.595663	35018549	1272.72	0.247613	1059.95	18	500	0.616739	1422493	0.258424	6.02138e+07
1130KN252	Ursa	stress	114423	12952.1	0.00889071	1475.71	0.426974	1.12123e+07	765.142	822.873	0.393841	1067.86	539.109	15.2857	300.958	4594.16	43.2817	0.579566	0.812524	0.218953	513.147	0.890402	0.888155	209122	14694	0.0121767	1032	0.600082	32065223	1078.2	0.294006	922.85	22	335	0.614763	1316665	0.255008	5.56387e+07
1130KN253	Victoriana	control	185700	21202.8	0.00815325	1633.04	0.417883	1.75211e+07	828.179	1015.84	0.365434	1064.14	859.412	18	443.537	7906.81	41.2954	0.570923	0.858552	0.222524	718.878	0.938961	0.936592	393420	28306	0.00617209	2036	0.616255	61799868	1705.05	0.274216	1319.45	30	423	0.637419	2179686	0.248014	123854040
1130KN254	Victoriana	control	191062	17227.4	0.00909086	1580.29	0.473337	2.15922e+07	1005.37	1101.78	0.436443	1145	691.742	18.5714	337.909	6063.98	50.3516	0.594937	0.868011	0.225609	553.88	0.900689	0.898417	435367	22264	0.0110425	1138	0.619691	69045655	1628.54	0.373344	918.224	22	519	0.629399	2291574	0.249731	1.34048e+08
1130KN255	Victoriana	control	192504	17746.9	0.00814964	1652.14	0.468461	2.12823e+07	939.562	1043.06	0.402775	1023	747.093	18.5714	365.339	6744.61	46.8506	0.591771	0.864682	0.226886	658.344	1.0645	1.06181	459369	25805	0.00867244	1449	0.623105	73081815	1739.42	0.341355	1092.97	35	388	0.630865	2507488	0.247276	1.38733e+08
1130KN256	Victoriana	control	195486	18519.3	0.00757206	1770.14	0.470155	2.18054e+07	1088.21	1177.19	0.352605	921.286	755.648	17	401.97	6786.95	47.7036	0.581257	0.835847	0.227505	652.381	0.873703	0.871498	488048	27773	0.0079534	1580	0.627467	78249726	1672.58	0.326915	1387.43	31	448	0.629885	2815039	0.248086	1.45216e+08
1130KN257	Victoriana	control	183998	17257.4	0.00793176	1624.71	0.45291	1.93016e+07	1037.79	1104.09	0.363132	975.429	720.654	19.2857	353.119	6686.32	45.289	0.589211	0.850895	0.227236	658.616	0.850732	0.848585	421230	22124	0.0108144	1162	0.613981	65959059	1675.35	0.322046	1292.51	24	511	0.635457	2221589	0.250648	1.26982e+08
1130KN259	Victoriana	control	187890	17323.9	0.00818395	1607.29	0.437988	1.89789e+07	1091.12	1154.07	0.41085	1029.57	614.588	18.7143	359.066	6520.99	47.0497	0.596628	0.858924	0.229461	560.81	0.954964	0.952555	374992	20325	0.0114136	1101	0.589167	56209276	1500.08	0.448506	874.808	33	308	0.64166	2073106	0.253251	122341872
1130KN260	Victoriana	control	186463	17504.9	0.00783298	1654	0.440421	19019623	989.297	1085.76	0.403809	922.714	694.092	18	373.76	6578.3	46.0889	0.593728	0.86651	0.229197	603.338	1.0225	1.01992	433394	24402	0.00915249	1373	0.596886	65835753	1550.56	0.318981	1229.3	32	380	0.62986	2474585	0.254609	1.30527e+08
1130KN159	BarkeCS	stress	124830	14004.7	0.00845423	1582.57	0.432648	1.21504e+07	657.828	889.568	0.351307	958.429	689.513	14.1429	370.805	5186.89	42.8969	0.575597	0.828155	0.225676	570.649	1.01572	1.01316	281141	17292	0.0118216	1063	0.628198	44876805	1647.26	0.28761	965.022	23	370	0.615681	1656651	0.263126	7.03791e+07
1130KN160	BarkeCS	stress	121908	14053.5	0.00881548	1648.14	0.436041	1.21068e+07	655.836	786.725	0.3788	1045.86	676.061	14.8571	340.439	5058.65	42.8307	0.564364	0.79156	0.226937	632.428	1.05306	1.0504	265223	16725	0.0119226	1054	0.619873	42145230	1398.79	0.276573	1038.84	21	399	0.61143	1603425	0.256841	6.67576e+07
1130KN161	BarkeCS	stress	126220	13726.8	0.0086204	1500.43	0.430342	1.21885e+07	650.018	824.521	0.394758	1088.14	713.072	14.7143	381.737	5382.67	40.6707	0.572906	0.827791	0.22907	585.466	1.03374	1.03113	264594	17691	0.0106314	1182	0.620119	41967362	1473.74	0.262658	1027.93	27	303	0.603723	1667119	0.259932	6.9036e+07
1130KN162	BarkeCS	stress	129898	14800.8	0.00771614	1694.14	0.435188	1.28386e+07	651.93	834.21	0.372717	1150.57	710.125	14.7143	388.621	5593.18	40.7125	0.569699	0.823587	0.224497	616.913	1.01543	1.01287	283716	18382	0.01056	1190	0.62948	45650610	1694.69	0.255387	943.841	18	487	0.619626	1736312	0.262435	7.35705e+07
1130KN163	Beatrix	control	208881	19608.1	0.00721515	1858.29	0.44284	2.16502e+07	825.686	1029.89	0.394854	1044.86	886.396	18.5714	386.049	7100.29	47.4008	0.585867	0.852323	0.226172	735.079	0.951628	0.949227	473398	29202	0.00697744	1801	0.604553	72755236	1692.57	0.332694	1258.78	31	463	0.624095	2855527	0.247596	1.5282e+08
1130KN164	Beatrix	control	167619	16208.1	0.00892802	1590.14	0.43382	1.69222e+07	815.847	898.518	0.44566	1034.14	666.794	17.2857	352.538	5998.55	45.005	0.585471	0.858412	0.225605	588.796	0.993739	0.991232	368851	23584	0.00833867	1507	0.6061	57203914	1590.34	0.335772	944.478	24	499	0.620329	2143865	0.243446	108245480
1130KN165	Beatrix	control	193733	18822.6	0.00752936	1853.43	0.445241	20010035	850.205	962.569	0.427033	1090	770.368	18.4286	375.372	6889.08	45.7141	0.582992	0.840419	0.226944	649.464	0.999691	0.997168	485017	28723	0.00739198	1700	0.610553	75388022	1723.02	0.383751	1079.85	28	521	0.62422	2908786	0.245996	143465610
1130KN166	Beatrix	control	214150	20726.4	0.00636883	2010.86	0.447355	2.2599e+07	901.464	1042.34	0.404363	1188.86	820.841	24.1429	325.283	7806.59	45.3345	0.58459	0.841515	0.22437	672.319	1.03629	1.03368	514533	30437	0.00698132	1800	0.603649	79234699	1706.07	0.365884	1203.51	40	367	0.624143	2865694	0.245815	1.63338e+08
1130KN167	Beatrix	control	219136	21486.8	0.00650783	2139.29	0.437598	2.24284e+07	953.415	1087.69	0.385984	944.143	857.95	18.1429	458.562	8006.13	45.9837	0.579918	0.842082	0.223982	701.984	1.03168	1.02908	496635	29426	0.00720962	1743	0.609525	77321751	1763.04	0.304236	1438.3	29	480	0.626277	2877009	0.244143	1.64208e+08
1130KN168	Beatrix	control	200513	18272.6	0.00840047	1702.14	0.431785	1.97703e+07	758.079	932.922	0.472991	943	748.782	22	316.707	6845.31	46.5402	0.594612	0.874644	0.228768	672.466	1.02548	1.02289	457620	26623	0.00811781	1548	0.600762	69377842	1762.71	0.371236	1022.12	32	406	0.624757	2556976	0.248077	1.44228e+08
1130KN169	Beatrix	control	217156	20223.7	0.00729751	1911.14	0.434006	21812821	877.636	1073.53	0.417955	1014.14	875.636	20.5714	391.571	7654.72	46.1586	0.574667	0.823852	0.22536	709.303	0.996844	0.994329	489145	28090	0.00779068	1613	0.606612	75573644	1679.49	0.376008	1294.05	25	525	0.622223	2720502	0.245634	1.61497e+08
1130KN170	Beatrix	control	217447	21045.7	0.00641991	2048	0.43909	2.23e+07	1121.88	1234.16	0.37608	819.571	772.48	20.8571	394.759	8048.98	44.6769	0.577232	0.818014	0.226238	656.393	1.03112	1.02852	511949	25707	0.00974137	1290	0.607619	78933715	1698.91	0.376425	1321.57	29	452	0.626451	2946656	0.249938	165433702
1130KN171	Beatrix	control	228652	20271.2	0.00759561	1816.71	0.447944	2.41083e+07	994.423	1118.63	0.460358	1113	739.764	20.4286	428.777	7959.42	45.544	0.583047	0.819172	0.223009	644.348	1.0533	1.05064	572545	31877	0.00708364	1774	0.602328	87949802	1626.58	0.452927	1093.27	26	620	0.624789	3190726	0.242255	1.83965e+08
1130KN172	Beatrix	stress	128042	13586.4	0.00914628	1459.57	0.431312	1.26942e+07	628.545	758.159	0.450037	1184	598.607	16.2857	303.3	4903.64	43.9304	0.576006	0.837295	0.220261	544.313	1.07135	1.06864	279587	19169	0.00956345	1314	0.613962	43944683	1414.35	0.34918	890.408	32	301	0.616338	1738101	0.251305	7.19907e+07
1130KN173	Beatrix	stress	130363	14343.7	0.00844606	1591	0.427791	1.26421e+07	722.889	841.19	0.3719	985.857	668.591	18.7143	283.765	5297.64	43.08	0.574025	0.820495	0.221292	616.767	1.04875	1.0461	313686	22804	0.00758381	1657	0.607801	48549396	1569.9	0.266684	1138.63	27	399	0.622097	1846983	0.253541	7.7635e+07
1130KN174	Beatrix	stress	132014	14165.8	0.00853234	1530.86	0.425888	1.28948e+07	689.501	822.603	0.403177	1082.14	704.599	17.5714	312.617	5218.45	42.6056	0.576566	0.83434	0.221993	615.8	1.07431	1.0716	325237	22639	0.00797865	1575	0.603449	50217460	1574.03	0.295429	1311.83	25	447	0.630495	2039124	0.251013	8.00538e+07
1130KN175	Beatrix	stress	132085	13497.2	0.00918646	1380.71	0.423331	1.25122e+07	649.741	750.685	0.459213	1178.29	612.633	16.5714	318.794	5080.24	42.8318	0.588713	0.867654	0.224543	559.143	0.992798	0.990294	272367	18214	0.0103172	1218	0.601354	41573544	1305.27	0.327449	942.4	37	245	0.628735	1604878	0.254575	7.32984e+07
1130KN176	Beatrix	stress	129635	13684.7	0.00878515	1447.43	0.41559	1.21093e+07	757.524	821.177	0.384299	1010.43	675.454	16.1429	324.168	5192.14	42.2505	0.582004	0.827836	0.224114	620.1	1.10684	1.10404	281535	18718	0.0101016	1244	0.602944	42975920	1397.96	0.290961	1076.83	27	335	0.626824	1704536	0.258645	7.31405e+07
1130KN177	Beatrix	stress	124983	14443.5	0.00767712	1671.86	0.411541	1.14359e+07	722.473	853.031	0.350953	1200.29	725.472	20.4286	268.683	5406.25	40.7466	0.572312	0.808873	0.223065	611.643	1.08739	1.08465	302052	20792	0.00878153	1431	0.605069	46480429	1499	0.294066	1017.82	22	422	0.623234	1772328	0.256217	7.30398e+07
1130KN178	Beatrix	stress	130573	13602.2	0.00920433	1425.43	0.415909	1.21497e+07	728.15	829.315	0.398604	1153.43	653.393	17.5714	288.932	4901.72	44.7993	0.58206	0.835803	0.226112	577.426	1.00731	1.00477	302911	20356	0.00919266	1367	0.602033	46369678	1363.45	0.345412	971.857	27	360	0.629899	1886533	0.255455	7.64148e+07
1130KN179	Beatrix	stress	127233	14046.1	0.00820098	1552.71	0.423663	1.23222e+07	733.972	805.958	0.378685	1065.86	641.353	18.8571	284.261	5139.21	42.4554	0.576826	0.82416	0.220645	598.898	1.00562	1.00308	314657	21825	0.0083056	1513	0.612309	49396405	1314.63	0.309514	1184.68	27	415	0.633834	1838031	0.253328	7.58903e+07
1130KN180	Beatrix	stress	126002	13937.2	0.00826351	1542.86	0.418849	1.19946e+07	777.334	875.731	0.36523	981.571	668.398	18.4286	291.905	5300.63	40.9153	0.579417	0.809438	0.219339	584.64	1.07449	1.07178	306207	21244	0.00853114	1473	0.602855	46988637	1562.63	0.32453	963.016	26	407	0.629822	1859961	0.252731	7.41392e+07
1130KN181	Djamilia	control	194248	20755.6	0.00573354	2220.57	0.408652	1.82357e+07	822.221	992.523	0.373479	985	864.73	22.2857	339.571	7415.59	44.0351	0.579387	0.794852	0.20827	765.006	0.966082	0.963644	399926	33934	0.00436484	2879	0.576505	58485827	1691.45	0.254694	1454.64	34	467	0.638522	2179062	0.238934	1.30621e+08
1130KN182	Djamilia	control	181413	18291.5	0.00730958	1853.29	0.393137	1.53386e+07	760.155	931.244	0.383073	1094.43	829.571	19.7143	334.392	6597.02	44.831	0.577809	0.801018	0.221805	733.286	0.923048	0.920719	359063	31180	0.00464218	2707	0.573044	51299537	1779.04	0.25582	1404.93	34	436	0.629893	1974052	0.245993	1.15588e+08
1130KN288	Wiebke	stress	111661	12262.4	0.00988291	1356.86	0.414385	1.08329e+07	777.195	865.485	0.341244	1003.57	596.149	16.8571	282.459	4651.1	42.3237	0.576598	0.815301	0.22701	563.163	1.06435	1.06167	275374	19388	0.00920613	1365	0.606864	42236231	1298.96	0.320155	951.903	28	339	0.613968	1647343	0.262862	6.23049e+07
1130KN289	MorexDH	control	218804	22065	0.00567986	2225.43	0.47955	2.5799e+07	1209.71	1307.38	0.350372	1053.43	755.903	20.8571	409.156	8166.43	45.5049	0.549645	0.699229	0.211049	631.729	1.03745	1.03483	468078	23482	0.0106675	1178	0.610417	73392381	1547.42	0.339963	1310.41	27	472	0.606468	2361961	0.239116	1.59179e+08
1130KN291	MorexDH	control	216641	22291	0.00561292	2302.29	0.481521	2.5451e+07	1431.23	1527.55	0.309761	1227.43	755.615	20.4286	423.787	8541.77	44.2264	0.543796	0.716214	0.212358	639.214	1.01442	1.01186	475166	25068	0.0104285	1205	0.622723	83031935	1840.19	0.318692	1277.92	28	453	0.611921	2780160	0.239009	1.6633e+08
1130KN292	MorexDH	control	205295	20096.5	0.00639924	1968.71	0.482915	2.4019e+07	1226.89	1325.83	0.355406	1036.29	654.592	22	359.042	7669.99	45.103	0.55397	0.740446	0.217117	600.424	0.998842	0.996322	470031	24492	0.00984825	1276	0.6153	73744308	1510.65	0.325591	1433.05	30	427	0.613934	2495145	0.24158	1.4966e+08
1130KN293	MorexDH	control	204961	21506.4	0.00568509	2264	0.478289	2.37812e+07	1291.59	1393.31	0.336737	1095.43	712.639	22.5714	367.696	8269.89	43.5943	0.550745	0.740466	0.211758	611.359	1.02122	1.01864	478911	23900	0.0105423	1192	0.626008	76855704	1842.31	0.288954	1454.29	21	560	0.605863	2553805	0.239793	1.50821e+08
1130KN294	MorexDH	control	217453	21527.6	0.00597404	2134.29	0.480315	2.55475e+07	1286.88	1374.02	0.341076	943.857	709.226	20.2857	418.383	8264.34	44.6072	0.557204	0.76943	0.213473	665.669	1.02729	1.0247	475944	23785	0.0105778	1188	0.619434	75860145	1672.6	0.357466	1131.45	26	455	0.611476	2465665	0.239917	1.59522e+08
1130KN295	MorexDH	stress	111931	12057.8	0.0098655	1300.14	0.441315	1.15257e+07	878.882	959.738	0.346504	1093.14	566.666	15.7143	298.017	4624.43	42.7446	0.565015	0.790616	0.216829	469.644	1.06247	1.05978	202354	13333	0.0143125	878	0.601945	31115507	1252.65	0.294067	872.768	21	317	0.596724	1319116	0.249107	5.35391e+07
1130KN296	MorexDH	stress	118083	12312.9	0.00993676	1285.14	0.450702	1.25212e+07	894.537	952.896	0.384828	1119.86	533.871	15.2857	312.476	4695.63	43.0729	0.569717	0.787662	0.219369	494.861	1.05133	1.04868	213623	13863	0.0139782	899	0.604999	33159312	1182.09	0.29283	1016.42	22	312	0.595102	1359233	0.247995	5.8033e+07
1130KN297	MorexDH	stress	118614	13430.7	0.00828623	1521.43	0.43734	1.20623e+07	905.897	995.676	0.327425	1029.29	680.788	18.5714	276.221	4967.69	42.711	0.562039	0.784763	0.217304	553.732	1.02372	1.02114	210639	14591	0.012442	1010	0.591471	32210178	1179.61	0.279567	1029.78	17	435	0.595358	1335375	0.247519	5.78853e+07
1130KN298	MorexDH	stress	115280	12898.9	0.00874311	1443.71	0.44184	12015699	881.93	984.229	0.336532	930.143	640.038	13.8571	357.37	4780.56	42.7273	0.560292	0.788494	0.21339	467.156	0.91744	0.915126	190697	12921	0.0143616	875	0.596676	29309525	1207.82	0.280639	805.079	17	394	0.595762	1181988	0.248148	5.35294e+07
1130KN299	MorexDH	stress	114826	13352.2	0.008211	1554.43	0.42998	1.1474e+07	972.811	1063.44	0.296932	935.714	597.664	19	269.04	5047.22	41.2572	0.552335	0.786913	0.208739	508.839	0.953368	0.950962	231993	16464	0.0107589	1168	0.585865	34718248	1438.44	0.293092	731.588	22	354	0.59455	1392844	0.242187	5.88111e+07
1130KN300	MorexDH	stress	119649	13730.2	0.00810903	1577	0.441417	1.22808e+07	987.773	1047.16	0.323764	1046	549.25	20.1429	258.617	5174.1	41.7717	0.558253	0.783031	0.210888	503.592	1.04376	1.04113	225120	14502	0.0134544	934	0.599028	34359897	1431.16	0.263075	1047.01	23	315	0.597077	1468649	0.243761	6.03641e+07
1130KN301	BarkeDH	control	208416	19596.8	0.00757892	1858.57	0.453597	21589063	701.693	971.594	0.444151	1233.43	893.185	16.2857	461.35	7477.22	44.4123	0.58324	0.817711	0.228442	753.927	1.07275	1.07004	494177	27365	0.00829463	1515	0.624457	78440091	1658.38	0.350142	1247.54	25	524	0.633705	2759875	0.244994	1.55786e+08
1130KN302	BarkeDH	control	172425	15615.2	0.0107875	1457	0.455434	17597873	621.202	875.929	0.453686	1073.86	747.503	16	375.698	5884.34	47.2406	0.570303	0.786971	0.23254	663.039	0.863172	0.860994	370483	21510	0.0100692	1248	0.632097	59678167	1827.38	0.343212	1201.67	24	411	0.619743	1970532	0.247949	1.11597e+08
1130KN303	BarkeDH	control	168798	15156.7	0.0100905	1376.71	0.453888	1.72568e+07	618.711	868.456	0.435084	1114.43	803.935	17	337.9	5700.6	46.6132	0.568466	0.775624	0.230853	686.041	1.07012	1.06742	368209	20138	0.0114136	1101	0.630951	59524604	1449.93	0.344006	1062.37	28	341	0.61569	1818070	0.247292	1.08912e+08
1130KN304	BarkeDH	control	192001	18542.2	0.00735386	1805.57	0.451786	1.97494e+07	660.824	878.499	0.458567	1146.57	791.172	17.7143	421.681	6956.56	44.883	0.570474	0.789482	0.229952	743.406	1.10924	1.10644	455819	26192	0.00834975	1505	0.635983	74112009	1598.55	0.336996	1237.23	41	311	0.631439	2459534	0.246718	1.37834e+08
1130KN305	BarkeDH	control	203855	17912.8	0.00829013	1581.14	0.442107	2.02117e+07	668.583	896.472	0.476813	1166	773.731	16.7143	417.786	6716.94	47.5181	0.555394	0.705009	0.22824	774.84	0.951274	0.948874	478537	29370	0.00697357	1802	0.611186	74241242	1620.74	0.347232	1309.37	33	412	0.625085	2430001	0.246105	1.49949e+08
1130KN306	BarkeDH	control	190902	18565.2	0.00765029	1833.29	0.446488	19321161	642.812	902.406	0.440619	1248.29	786.378	19.4286	363.088	7030.05	44.5264	0.573988	0.805429	0.230767	769.314	1.02725	1.02466	500976	30700	0.00668069	1881	0.623893	79560544	1733.02	0.337683	1349.28	33	422	0.63574	2664823	0.24591	1.43674e+08
1130KN307	BarkeDH	stress	121403	13813.2	0.00812953	1573.43	0.438391	1.21298e+07	751.152	842.584	0.357273	1118.43	645.511	17	319.817	5425.05	39.9087	0.57112	0.810178	0.220622	629.382	1.0195	1.01693	286754	20615	0.00847933	1482	0.629604	46252106	1362.05	0.293549	1108.32	24	421	0.621448	1771053	0.255436	6.91276e+07
1130KN308	BarkeDH	stress	117166	14238.6	0.00765527	1740.57	0.431691	11257344	691.579	856.787	0.324459	1070.57	767.568	16.7143	326.6	5418.21	40.5084	0.561841	0.797485	0.22309	642.401	0.998563	0.996044	302997	19353	0.010167	1236	0.640619	49242382	2189.45	0.311098	851.14	23	430	0.60845	1889631	0.260876	6.85784e+07
1130KN309	BarkeDH	stress	128513	14022.9	0.00831945	1531.86	0.43045	1.25969e+07	739.098	844.159	0.407766	1159.14	613.238	14.8571	356.843	5238.2	42.0329	0.579573	0.845853	0.22071	592.249	0.978009	0.975542	250587	13721	0.0167329	751	0.617857	39845512	1245.35	0.310692	1046.41	14	492	0.614983	1602708	0.256598	6.84076e+07
1130KN310	BarkeDH	stress	123900	13274.2	0.00895291	1424	0.425052	1.19704e+07	673.846	822.033	0.377103	1006.29	699.011	14.4286	348.399	4966.87	42.3561	0.573698	0.827237	0.22038	662.621	1.15852	1.15559	306026	19433	0.0101834	1234	0.623618	48932425	1495.07	0.304984	1006.11	32	303	0.634401	1916678	0.253095	7.28828e+07
1130KN311	BarkeDH	stress	127979	14200.6	0.00839474	1582.86	0.426942	12192286	741.176	834.708	0.382441	1146.86	642.688	16.5714	340.387	5479.85	41.2544	0.572914	0.819501	0.223262	628.278	1.02581	1.02322	270805	16567	0.0124051	1013	0.623145	42983326	1388.17	0.309972	997.681	19	419	0.616206	1696561	0.257683	7.08153e+07
1130KN312	BarkeDH	stress	130824	14714.1	0.00789104	1665.43	0.429532	1.26342e+07	687.699	863.61	0.35875	1157.29	728.716	16.8571	329.786	5520	41.5139	0.578494	0.827577	0.22744	652.381	1.08821	1.08547	311886	20040	0.00976408	1287	0.623824	49609257	1640.68	0.306059	1279.21	26	374	0.622814	1877383	0.26082	7.76865e+07
1130KN070	Sissy	stress	117740	16409.9	0.00561416	2290	0.382033	1.07616e+07	803.518	885.325	0.311056	918.857	679.533	17.8571	325.016	5710.57	38.7943	0.562642	0.778856	0.202913	658.057	1.02207	1.01949	245359	23314	0.00567331	2215	0.558964	35897110	1415.3	0.248587	1209.48	27	394	0.603504	1535087	0.248152	6.20134e+07
1130KN106	Franken	stress	130583	16329.7	0.00634078	2048.14	0.376672	1.04459e+07	722.888	861.452	0.345865	1064.43	725.672	20.5714	295.391	6035.85	39.1399	0.566033	0.797341	0.218625	687.704	1.14525	1.14236	309789	26139	0.00569903	2205	0.585623	45425008	1586.25	0.230586	1209.45	32	338	0.625443	1923744	0.259044	7.72825e+07
1130KN107	Franken	stress	132831	17257.5	0.00575218	2249.86	0.391157	1.11445e+07	712.914	869.555	0.332254	1053.43	783.492	15.8571	422.041	6435.54	38.5109	0.560802	0.766525	0.217847	678.284	1.02407	1.02148	330356	24405	0.00697357	1802	0.627623	52338741	1593.07	0.264041	1348.91	23	476	0.61495	2057219	0.260723	8.1181e+07
1130KN108	Franken	stress	121451	14365.4	0.00764974	1704.57	0.411466	1.16324e+07	656.668	814.024	0.396541	1070.71	613.924	15	361.635	5158.23	40.8967	0.574053	0.824093	0.206637	601.394	1.00886	1.00632	270556	18693	0.00973383	1291	0.605412	42285555	1209.9	0.327113	1038.52	24	362	0.612388	1630455	0.247401	6.71723e+07
1130KN109	Intensiv	control	223244	25370	0.00501996	2920.71	0.432201	2.22557e+07	900.216	1104.02	0.344822	1205.86	1008.41	24.4286	390.947	9600.42	41.8208	0.564395	0.75547	0.216474	886.237	1.06358	1.0609	463773	38402	0.00395293	3179	0.596115	70357206	1831.76	0.290221	1371.22	35	487	0.622071	2439226	0.238097	1.61655e+08
1130KN110	Intensiv	control	224217	24181.4	0.00560285	2648.57	0.448354	2.36532e+07	863.365	1036.53	0.384883	964.143	915.155	24	401.984	9023.13	42.5805	0.574875	0.785354	0.217787	877.221	1.01806	1.01549	505420	38461	0.00429473	2926	0.604836	77568677	1816.32	0.293716	1466.54	25	724	0.627877	2708878	0.242428	1.69493e+08
1130KN111	Intensiv	control	226075	24003.5	0.00586024	2598.29	0.450563	2.38199e+07	887.196	1097.16	0.387485	878	899.854	23	381.085	8818.17	43.9782	0.573857	0.770242	0.218326	800.755	1.03839	1.03577	517702	39574	0.00415417	3025	0.605003	79499054	1784.48	0.315076	1564.43	30	605	0.624135	2680001	0.240412	1.72962e+08
1130KN112	Intensiv	control	225154	24911.6	0.00512546	2778.71	0.438225	2.28886e+07	939.56	1118.93	0.389882	1246.71	869.35	18.7143	493.147	9063.42	42.7737	0.571836	0.783272	0.214448	804.776	1.06544	1.06275	505869	38070	0.00438617	2865	0.605746	77784958	1909.43	0.290844	1492.51	27	636	0.61906	2585910	0.243201	1.70277e+08
1130KN113	Intensiv	control	236868	26367.4	0.00467554	2965.29	0.443083	2.45686e+07	933.881	1149.34	0.355982	1226.57	1000.36	25.4286	383.973	9698.5	42.8357	0.568009	0.779497	0.220256	878.32	1.02942	1.02682	515215	36976	0.00473666	2653	0.604237	79404745	1904.8	0.278318	1684.43	32	495	0.623433	2809094	0.241728	1.80789e+08
1130KN114	Intensiv	control	243776	28368.6	0.00421708	3336.57	0.438374	2.5337e+07	1066.05	1223.14	0.323615	1104.29	1017.95	23.2857	445.445	10387.7	41.8703	0.556756	0.727965	0.212375	853.118	0.985341	0.982855	501505	36416	0.00475279	2644	0.60249	77052214	1969.37	0.341354	1339.13	27	604	0.615242	2603065	0.23986	1.83567e+08
1130KN115	Intensiv	control	196159	21396.8	0.00626886	2399.43	0.444873	2.05202e+07	800.885	1030.25	0.384771	1302	848.222	20.7143	366.35	7391.69	45.8365	0.574095	0.769165	0.216056	765.83	0.961069	0.958644	413805	38509.4	0.00427927	1945	0.601831	63672798	1773.44	0.338303	1083.36	22	566	0.602084	2209931	0.237178	1.3417e+08
1130KN116	Intensiv	control	248518	26361.8	0.00467298	2805.86	0.441099	2.59539e+07	942.885	1143.33	0.385212	1226.71	936.318	22.4286	427.044	9465.39	44.2154	0.567127	0.768654	0.207762	857.405	0.999514	0.996992	486134	40057	0.00380799	3300	0.595068	74212024	2021.65	0.298252	1280.71	31	590	0.633407	2590924	0.232666	1.84255e+08
1130KN117	Intensiv	control	244337	26009.9	0.00515668	2796.29	0.428831	2.44955e+07	936.098	1131.41	0.400182	1290.29	933.694	20.8571	446.98	9204.08	44.4619	0.564345	0.762171	0.209804	774.591	1.02641	1.02382	531320	40119	0.00414869	3029	0.590503	79850520	1767.18	0.350018	1471.94	38	474	0.618246	2797073	0.233142	1.89372e+08
1130KN118	Intensiv	stress	128402	15344.5	0.00728944	1848.29	0.414135	1.24716e+07	884.562	954.649	0.298329	999.143	761.651	19	283.817	5392.5	42.798	0.567576	0.762672	0.202952	648.785	1.06564	1.06295	291196	25738	0.00552611	2274	0.593268	44441416	1466.67	0.275851	1160.57	23	523	0.60283	1757500	0.238074	7.36762e+07
1130KN119	Intensiv	stress	133555	16435.8	0.0063551	2028.86	0.400364	1.24428e+07	846.049	945.549	0.304695	968.429	708.983	21.8571	287.777	5967.83	40.3356	0.568933	0.768347	0.20073	701.682	0.965867	0.96343	282118	25575	0.00542121	2318	0.578538	42497910	1836.45	0.23496	1048.91	28	418	0.615367	1717474	0.236569	7.54309e+07
1130KN120	Intensiv	stress	135887	17205.8	0.00597241	2187.29	0.399568	1.252e+07	793.959	947.275	0.303014	1078.29	816.626	19.8571	311.913	6133.56	40.4311	0.560547	0.750431	0.202411	732.995	1.02948	1.02689	300152	27105	0.00513542	2447	0.58845	45671661	1870.73	0.22601	1043.72	28	439	0.614663	1841215	0.238914	7.91623e+07
1130KN121	Intensiv	stress	125013	16211.1	0.00642927	2122.71	0.40529	1.18034e+07	766.39	915.341	0.327192	1084.71	657.055	17.7143	340.676	5682.35	40.6241	0.558276	0.769533	0.20074	710.57	0.962397	0.959969	302404	26481	0.00542121	2318	0.59046	46260593	1635.98	0.232717	1071.82	26	457	0.606531	1800459	0.236543	7.30989e+07
1130KN122	Intensiv	stress	124349	12897	0.00653784	1351.14	0.417064	11769204	686.315	777.078	0.308397	1156.43	618.826	16	316.086	4931.16	43.0292	0.579559	0.768535	0.210489	695.668	1.02566	1.02308	258296	19699	0.00526641	1502	0.598426	39114320	1349.08	0.240186	828.013	33	298	0.624203	1577073	0.250647	6.71989e+07
1130KN123	Intensiv	stress	131440	15530.6	0.00738853	1848.57	0.410369	1.22442e+07	927.232	1014.24	0.321134	889.857	657.375	15.4286	369.844	5659.49	41.4961	0.568814	0.782777	0.207991	692.689	1.21143	1.20838	284327	24671	0.00587214	2140	0.598461	43190657	1718.92	0.242201	1044.08	36	303	0.61533	1768837	0.244576	7.45252e+07
1130KN124	Intensiv	stress	141677	17806.6	0.00579752	2250.71	0.414622	1.34533e+07	854.362	984.468	0.291037	1088.71	836.853	19.8571	326.061	6488.77	40.4744	0.560345	0.770785	0.21021	715.404	1.09544	1.09267	311378	28496	0.00482024	2607	0.601481	47921993	1619.85	0.255558	1170.52	30	443	0.618407	1880814	0.244462	8.40634e+07
1130KN125	Intensiv	stress	143251	16928.6	0.0063755	2004.14	0.410395	1.32195e+07	926.124	1057.33	0.292817	914.429	760.598	20.2857	306.3	6078.92	42.224	0.568876	0.782956	0.209009	695.323	1.06151	1.05883	321033	31116	0.00416795	3015	0.591727	47859459	1754.52	0.214003	1333.48	32	435	0.618354	1907930	0.248693	8.63053e+07
1130KN126	Intensiv	stress	131851	16295.8	0.00669497	2025	0.416618	1.28007e+07	740.899	917.493	0.328958	1084	744.016	20	296.281	5975.42	40.3041	0.561826	0.760777	0.201634	667.896	1.0586	1.05593	300847	25606	0.00576704	2179	0.591015	45614694	1873.78	0.240187	1128.13	26	445	0.61244	1844707	0.240415	7.6898e+07
1130KN127	Bavaria	control	216352	23870.3	0.00511224	2647.43	0.442839	2.24509e+07	907.005	1041.25	0.38847	1134.29	843.404	20.4286	445.548	9030.28	41.4752	0.567914	0.77694	0.209819	822.225	0.981536	0.979059	500527	37735	0.00441856	2844	0.60185	76676926	1835.23	0.314172	1277.76	28	614	0.622244	2683147	0.23017	1.62757e+08
1130KN128	Bavaria	control	223578	22289.9	0.006239	2244.71	0.448186	2.35684e+07	854.776	986.204	0.443489	956.286	822.198	21	397.182	8332.97	44.2631	0.576955	0.815652	0.212658	733.693	1.00345	1.00092	485912	31900	0.00600113	2094	0.599779	74364902	1823.96	0.35067	1308.05	36	401	0.615943	2650007	0.236053	1.65724e+08
1130KN129	Bavaria	control	214921	23503.7	0.00489939	2573	0.450674	2.28486e+07	868.216	1058.47	0.356533	1252.14	895.907	19.7143	443.343	8643.67	42.9699	0.569132	0.796445	0.214058	775.536	0.927972	0.92563	485749	38695	0.00407734	3082	0.61295	76152644	1766.15	0.295545	1643.96	41	430	0.631064	2720698	0.237255	1.59277e+08
1130KN130	Bavaria	control	188483	18595.8	0.00712349	1839	0.421282	1.80858e+07	687.562	923.413	0.427665	1088.57	812.231	17	425.231	6984.85	44.1089	0.559728	0.759985	0.205366	782.61	0.994016	0.991508	417256	30142	0.00577233	2177	0.594748	62913380	1826.79	0.311337	1158.52	26	527	0.60977	2505434	0.227903	1.29459e+08
1130KN158	BarkeCS	stress	126429	13829.4	0.00865934	1523.29	0.414637	1.17103e+07	654.174	808.347	0.40228	1133.57	692.921	14.4286	386.392	5507.93	39.6202	0.574626	0.857943	0.227635	573.819	1.02421	1.02163	285299	17072	0.0123079	1021	0.61883	45265408	1297.42	0.355224	870.734	24	355	0.63331	1676632	0.260038	7.18065e+07
1130KN269	Victoriana	stress	124480	12750.8	0.00992498	1318.29	0.44072	1.27581e+07	778.027	842.556	0.339426	1053	648.425	19.5714	246.244	4698.62	44.9558	0.58302	0.82693	0.221494	611.366	0.92863	0.926286	293529	21093	0.00829463	1515	0.601194	44723766	1543.49	0.250395	1057.35	22	451	0.613247	1793968	0.254115	7.1713e+07
1130KN270	Victoriana	stress	129513	12999.3	0.00988491	1309.86	0.450277	1.37279e+07	802.132	868.712	0.391347	1007.71	605.397	16.5714	301.907	4877.35	44.3327	0.58022	0.854572	0.219227	547.094	1.10095	1.09817	309558	19122	0.0106404	1181	0.613368	48815377	1215.76	0.328767	1075.03	23	429	0.616263	1827306	0.250386	7.66215e+07
1130KN271	Wiebke	control	212465	22718.9	0.0053345	2439	0.436714	2.17797e+07	985.14	1110.21	0.360397	1086.86	849.02	25.2857	340.624	8584.39	42.5303	0.581939	0.813862	0.224306	724.827	0.938722	0.936353	471611	26739	0.00828916	1516	0.616049	74259787	1692.19	0.328916	1370.71	33	431	0.633574	2595645	0.251666	1.55146e+08
1130KN272	Wiebke	control	199685	21567	0.00561478	2344.86	0.441707	2.0554e+07	1031.27	1131.92	0.351738	1069.86	759.408	20.7143	406.07	8077.41	43.3605	0.57704	0.814283	0.229387	682.163	1.00234	0.999808	490579	27324	0.00826191	1521	0.623952	77871920	1919.5	0.27993	1572.09	22	421.5	0.632711	2672456	0.252438	1.48718e+08
1130KN273	Wiebke	control	196619	19992.9	0.00681304	2412.09	0.439408	2.00692e+07	1033.63	1171.77	0.373457	882.571	710.992	19.7143	377.439	7383.02	44.9741	0.584678	0.823823	0.227093	654.592	0.874305	0.872099	411574	23967	0.00900815	1395	0.61084	63736837	1884.29	0.319206	1195.23	28	452	0.636005	2250914	0.251185	1.34127e+08
1130KN274	Wiebke	control	202624	22216.1	0.00547175	2462.71	0.43572	2.06054e+07	1064.52	1169.91	0.355508	925	708.986	22.2857	369.094	8150.91	43.8101	0.574672	0.805247	0.226321	660.131	0.996517	0.994002	500303	28341	0.00782951	1605	0.621454	79333094	1603.85	0.34688	1312.98	36	414	0.637974	2581297	0.253165	1.52398e+08
1130KN275	Wiebke	control	222440	23566.5	0.00526498	2518.43	0.444994	2.35249e+07	1096.8	1199.22	0.37156	968.714	810.531	24.2857	368.67	8739.3	43.9142	0.574182	0.780308	0.222045	661.789	0.970091	0.967644	489883	29598	0.00702817	1788	0.606893	75880800	1580.15	0.349417	1306.36	32	478	0.640055	2585312	0.250104	1.65553e+08
1130KN276	Wiebke	control	204373	22122.5	0.00604792	2435.86	0.442662	2.10554e+07	1186.85	1258.08	0.362105	1049.14	686.771	23	379.652	8334.25	43.1108	0.587686	0.826409	0.22803	654.335	0.913396	0.911091	435555	22161	0.0111503	1127	0.619312	68789720	1687.65	0.326476	1350.72	31	359	0.6193	2434833	0.253152	1.43417e+08
1130KN277	Wiebke	control	198971	21727	0.00558898	2393.86	0.445711	2.07139e+07	953.415	1071.22	0.377682	974.429	749.732	20.8571	408.592	8300.11	41.8146	0.581489	0.822084	0.229471	695.611	1.16262	1.15969	503052	30148	0.00695812	1806	0.619843	79077762	1690.93	0.336903	1394.19	36	429	0.639436	2587539	0.253052	1.50057e+08
1130KN278	Wiebke	control	192566	20919.9	0.00598138	2301.57	0.439454	1.97382e+07	1033.08	1136.66	0.372345	923.857	667.32	21.1429	364.222	7667.72	43.6151	0.580537	0.807127	0.22356	635.895	0.972224	0.969771	455387	25796	0.00860121	1461	0.614652	71603266	1601.07	0.343841	1331.04	30	435	0.621145	2491980	0.249218	1.38176e+08
1130KN279	Wiebke	control	206123	22207.8	0.00535267	2400.43	0.429082	2.04868e+07	993.314	1108.92	0.382896	920.571	771.198	23.1429	372.064	8365.98	42.4192	0.581025	0.82067	0.227316	682.994	0.938712	0.936344	477056	29642	0.00682584	1841	0.60041	72621088	1743.07	0.30786	1381.75	41	374	0.636532	2672853	0.252455	1.51384e+08
1130KN280	Wiebke	stress	116676	13743.8	0.00800133	1627.43	0.415836	1.0906e+07	775.81	872.742	0.344041	903.429	599.352	17.7143	294.436	5178.97	40.6588	0.572211	0.813786	0.220613	541.967	1.00681	1.00427	251802	18052	0.00971126	1294	0.620674	39725871	1370.88	0.293639	994.989	25	362	0.612077	1634934	0.261238	6.22555e+07
1130KN281	Wiebke	stress	115888	13528.5	0.00821961	1584	0.415466	1.06943e+07	852.421	937.142	0.30599	961.143	631	19.5714	268.173	5031.23	41.9289	0.573553	0.789284	0.225548	586.847	0.950193	0.947796	249848	17638	0.0100935	1245	0.6187	39021470	1389.08	0.225997	1263.97	27	317	0.607231	1600931	0.269204	6.15941e+07
1130KN282	Wiebke	stress	116029	13690.7	0.00788467	1621.86	0.417836	1.0906e+07	827.484	891.96	0.310824	986.571	633.938	16.4286	325.086	5185.12	40.7384	0.575486	0.822426	0.225673	586.019	0.944593	0.94221	263774	19778	0.00847933	1482	0.607369	40596630	1312.15	0.245123	1210.07	27	349	0.622722	1682901	0.26558	6.33653e+07
1130KN283	Wiebke	stress	118668	14362.3	0.00738531	1745.71	0.412924	1.09286e+07	806.289	920.925	0.300547	1085.29	758.601	18.4286	301.51	5456.11	40.3043	0.572684	0.798785	0.224406	604.171	0.983168	0.980687	259967	20101	0.00808647	1554	0.609131	40057907	1451.74	0.220553	1275.17	24	424	0.615931	1576592	0.266593	6.43371e+07
1130KN284	Wiebke	stress	114869	14060.5	0.00746822	1727.57	0.41245	1.05559e+07	843.417	909.559	0.312821	928.286	666.262	18.4286	289.812	5315.79	40.1957	0.568812	0.779013	0.222	627.032	0.912474	0.910172	261268	17820	0.0103427	1215	0.628357	41670671	1716.93	0.237652	1180.84	24	360	0.598235	1651811	0.26369	6.24328e+07
1130KN285	Wiebke	stress	109713	12856.4	0.00837429	1507.86	0.415802	1.01422e+07	821.805	878.417	0.308682	1001.29	580.404	18.1429	273.685	4848.19	41.2669	0.569692	0.810738	0.224365	598.907	0.978734	0.976264	263895	19700	0.00854855	1470	0.618465	41255329	1459.98	0.255307	1134.44	33	275	0.612539	1717548	0.265487	5.99296e+07
1130KN286	Wiebke	stress	116169	14327.9	0.00724288	1769	0.408844	1.05305e+07	793.682	868.057	0.320738	947.286	661.354	18.1429	295.92	5336.64	39.886	0.569427	0.799854	0.220733	644.624	0.927706	0.925366	276345	19284	0.00934303	1345	0.617928	43375676	1508.58	0.247904	1191.62	26	368	0.615675	1808608	0.262439	6.49353e+07
1130KN287	Wiebke	stress	113960	12824.6	0.00902282	1447.71	0.415925	1.05747e+07	791.327	850.274	0.313907	1009.86	681.499	17.1429	279.866	4677.82	42.5964	0.575351	0.815815	0.224621	621.202	0.926919	0.92458	265102	19532	0.00873271	1439	0.613294	41080565	1343.33	0.246843	1234.15	21	429	0.607458	1646917	0.266472	6.2391e+07
1130KN018	Apex	stress	98982.6	12373.5	0.00814665	1548	0.397665	9.05201e+06	608.457	780.521	0.317157	1127.43	687.727	19.5714	243.704	4574.24	38.8663	0.568791	0.778548	0.206003	640.734	0.931731	0.92938	232378	20452	0.00698132	1800	0.577042	35045526	1314.61	0.235143	1153.02	28	342	0.619232	1485404	0.243208	5.07363e+07
1130KN019	Isaria	control	191448	19146.4	0.00706446	1929.29	0.409021	1.8154e+07	649.325	889.072	0.487076	1090.71	751.085	15.7143	448.413	6757.35	45.6347	0.551585	0.718731	0.184893	745.316	0.920038	0.917716	342429	31567	0.00431834	2910	0.55985	49400143	1630.31	0.296137	1125.23	31	410	0.5956	1984437	0.209017	119131797
1130KN020	Isaria	control	201447	19118.3	0.00783089	1836.14	0.421678	1.96102e+07	596.681	916.788	0.535884	1160.14	707.041	12.8571	469.427	5897.24	53.6052	0.543561	0.699542	0.1857	730.795	0.945578	0.943192	390536	37876	0.00342128	3673	0.571176	57302292	1720.47	0.335741	1088.3	32	474	0.600757	2107171	0.210835	1.33859e+08
1130KN021	Isaria	control	207477	22043.7	0.00591882	2365.57	0.40911	1.97435e+07	699.893	941.808	0.455118	1134.71	854.88	17.1429	424.576	7185.74	47.4295	0.549244	0.702969	0.185554	788.549	0.976052	0.973589	357981	34878	0.00369817	3398	0.570043	52586325	1724.15	0.283101	1160.67	28	518	0.602417	2030195	0.207849	1.32002e+08
1130KN022	Isaria	control	188745	17675.5	0.00859244	1690.43	0.423496	18716715	662.901	867.453	0.504927	1185.71	763.87	13.4286	451.603	5925	50.1205	0.546703	0.735075	0.184041	692.418	1.02282	1.02024	348870	31038	0.00455138	2761	0.568604	51183891	1578.42	0.317934	1105.65	30	415	0.59301	1934830	0.20353	1.18539e+08
1130KN023	Isaria	control	213796	22164.9	0.00623493	2325.86	0.421171	2.12145e+07	724.691	937.573	0.464299	1152.57	793.713	19.8571	375.999	7320.32	47.4717	0.545545	0.696126	0.184514	756.97	0.910146	0.90785	385398	37111	0.00351704	3573	0.572262	56408649	1776.42	0.300294	1222.7	29	495	0.599324	2139587	0.208995	1.41129e+08
1130KN087	Trumpf	stress	129953	14325.1	0.00842347	1588.14	0.420351	1.24052e+07	685.485	794.987	0.421287	1141.14	629.768	18.4286	302.003	5501.89	40.4286	0.572182	0.816576	0.205525	602.099	0.897776	0.895511	277368	20647	0.00818123	1536	0.593763	42080835	1390.52	0.299087	1062.39	28	365	0.619212	1715732	0.241495	7.27734e+07

## Sheet: Exp. 3 dataset - 1137KN
PlantID	Genotype	Treatment	side.area.norm (mm^2)	side.border.length.norm (mm)	side.compactness.01 (relative)	side.compactness.16 (relative)	side.fluo.intensity.average (relative)	side.fluo.intensity.classic.sum	side.height.norm (mm)	side.hull.circumcircle.d (px)	side.hull.fillgrade (percent)	side.hull.pc1	side.hull.pc2	side.leaf.count (leafs)	side.leaf.length.average.norm	side.leaf.length.sum.norm (mm)	side.leaf.width.average.norm	side.nir.intensity.average (relative)	side.nir.skeleton.intensity.average (relative)	side.vis.hue.average	side.width.norm (mm)	side.width.norm.relative	side.width.relative	top.area (px)	top.border.length (px)	top.compactness.01 (relative)	top.compactness.16 (relative)	top.fluo.intensity.average (relative / pix)	top.fluo.intensity.classic.sum	top.hull.circumcircle.d (px)	top.hull.fillgrade (percent)	top.hull.pc2	top.leaf.count	top.leaf.length.average	top.nir.intensity.average (relative / pix)	top.nir.intensity.sum	top.vis.hue.average	volume.fluo.iap
1137KN183	Djamilia	control	115074	20409.9	0.00349168	3622.33	0.193507	1.1554e+06	806.707	927.657	0.237646	1159	781.377	30.6667	208.972	6400.49	37.4512	0.512046	0.532949	0.217721	783.076	0.851586	0.853047	272943	36026	0.00264277	4755	0.418201	23850844	1455.53	0.226601	1166.67	38	245	0.651299	1721099	0.250701	6.20162e+07
1137KN184	Djamilia	control	124548	20025.6	0.00398357	3237.33	0.209912	1.9186e+06	768.308	856.337	0.316521	966	728.991	34.6667	178.766	6216.7	39.9588	0.520001	0.560916	0.223797	689.212	1.00548	1.0072	290441	32173	0.00352691	3563	0.465569	30320104	1491.03	0.256599	1218.98	46	236	0.651545	1900190	0.25273	6.92397e+07
1137KN185	Djamilia	control	124868	20746.9	0.00373133	3456.33	0.202141	1.63099e+06	784.389	910.027	0.285759	1147	776.439	29	237.459	6697.83	37.5895	0.517927	0.539505	0.217387	670.505	0.937393	0.939001	258216	29413	0.00375115	3350	0.45335	25983039	1634.1	0.226336	1187	30	320	0.632893	1645508	0.248407	6.54532e+07
1137KN186	Djamilia	control	124460	19959.6	0.0039554	3202	0.210376	1871747	819.178	948.549	0.25941	912	824.85	30	242.199	6767.41	37.9675	0.514446	0.536561	0.215806	740.083	1.00554	1.00726	285835	35168	0.00290485	4326	0.452154	28342841	1586.13	0.218583	1163.84	45	255	0.65276	1820505	0.248939	6.86401e+07
1137KN187	Djamilia	control	125529	19998.6	0.00414271	3197.67	0.216633	2.30745e+06	756.821	974.738	0.288606	1092.67	761.62	25.6667	261.182	6430.35	39.0099	0.513603	0.536403	0.218494	663.613	1.12863	1.13057	306995	32524	0.00364771	3445	0.465988	32185191	1715.83	0.247355	1220.71	35	342	0.630999	1796180	0.244516	7.17463e+07
1137KN188	Djamilia	control	140839	22690.5	0.00347925	3656	0.216946	2.64363e+06	844.449	1000.89	0.264616	1076.67	839.362	32	230.964	7378.51	38.6861	0.509961	0.5071	0.21475	708.576	0.926102	0.92769	308030	38381	0.00262785	4782	0.464022	32102878	1702.95	0.197466	1294.58	31	424	0.647136	1826273	0.245356	8.06322e+07
1137KN189	Djamilia	control	123097	20157.5	0.00417058	3338.33	0.219373	2234540	728.596	833.188	0.316744	1116.33	731.503	28.3333	220.734	6284.63	40.3537	0.51345	0.488766	0.223277	661.644	1.0321	1.03387	281504	31396	0.00358937	3501	0.473687	29896737	1589.49	0.251411	1133.69	44	261	0.62112	1654497	0.250068	6.73721e+07
1137KN190	Djamilia	stress	88217.8	12975.9	0.00668993	1913.67	0.239544	2.22638e+06	702.997	753.115	0.283523	1118	628.865	24.3333	202.187	4584.25	38.6127	0.519835	0.551429	0.220718	593.707	1.08633	1.08819	205870	23281	0.00477446	2632	0.508692	23864965	1247.66	0.222673	1147.26	35	262	0.618445	1396621	0.257464	4.12898e+07
1137KN191	Djamilia	stress	102031	16091.8	0.00510656	2549	0.241051	2.59608e+06	658.362	860.542	0.28621	1160.33	740.647	24.6667	223.105	5408.02	38.3801	0.518158	0.554357	0.219572	615.04	0.983317	0.985004	240094	25494	0.00464218	2707	0.521321	28735229	1402.6	0.241538	1142.16	25	354	0.633384	1521937	0.25748	5.15717e+07
1137KN192	Djamilia	stress	89494.2	12840.4	0.00723286	1861.67	0.244995	2.36787e+06	635.388	756.762	0.302367	1018.33	642.751	25.3333	183.47	4532.72	39.3671	0.519756	0.543674	0.221588	589.441	1.03212	1.0339	209496	22920	0.00501251	2507	0.514273	24615670	1406.11	0.226348	933.73	35	253	0.624189	1409912	0.262892	4.22545e+07
1137KN193	Djamilia	stress	95012.7	14363.8	0.00584276	2173.67	0.247204	2.6083e+06	734.832	811.102	0.290094	1187.67	653.957	21	251.97	5085.07	38.187	0.508884	0.490706	0.21959	585.83	0.995393	0.997101	213884	22940	0.00510828	2460	0.535185	26622012	1285.37	0.268548	1047.06	28	313	0.626392	1323044	0.260346	4.53274e+07
1137KN194	Djamilia	stress	100106	14479.7	0.00605504	2099	0.244271	2.6131e+06	629.152	755.523	0.319551	1165.67	650.623	26.6667	189.997	4825.47	40.4026	0.518161	0.553553	0.22116	637.357	1.00552	1.00725	235865	27296	0.00397922	3158	0.512456	27533712	1307.08	0.23699	1143.86	33	308	0.643628	1508311	0.260337	5.01515e+07
1137KN195	Djamilia	stress	91669.2	12923.1	0.00714469	1828	0.249093	2.58606e+06	651.798	762.924	0.309668	1280.67	606.975	24.3333	175.036	4238.33	41.2935	0.521059	0.553465	0.22245	598.958	1.13086	1.1328	205100	23044	0.00485376	2589	0.501143	23191597	1414.01	0.224993	907.347	19	441	0.628186	1351982	0.264555	4.28249e+07
1137KN196	Djamilia	stress	99817.8	14471.5	0.00611928	2103	0.252038	2941676	724.986	821.136	0.29615	1286	621.292	21	248.274	5222.59	37.943	0.515979	0.519823	0.22038	605.85	1.01737	1.01911	221323	25733	0.00420139	2991	0.5051	25361902	1361.2	0.224746	1203.11	26	373	0.635365	1433374	0.262231	4.84408e+07
1137KN197	Djamilia	stress	104270	15278.9	0.00572025	2242.67	0.252821	3109867	738.77	780.713	0.301472	1020.33	665.853	23.3333	247.461	5566.54	37.4839	0.520325	0.5532	0.219411	646.219	1.00107	1.00279	226336	24038	0.00492413	2552	0.516978	26965570	1455.56	0.221669	1022.96	29	317	0.619684	1382829	0.256551	5.11714e+07
1137KN198	Djamilia	stress	98431.9	14767.2	0.00579984	2224	0.258891	3219262	680.351	764.52	0.295101	1262.33	665.256	26	198.1	4937.06	40.1476	0.515735	0.551215	0.220236	666.239	0.951101	0.952732	213606	24690	0.00440462	2853	0.526069	25835748	1351.12	0.211594	1055.73	29	335	0.621498	1399871	0.260684	4.6928e+07
1137KN199	Eunova	control	122426	19388.5	0.0046258	3096.67	0.245733	3500034	750.257	891.25	0.267033	1106.33	766.736	23.3333	295.277	6808.11	37.7774	0.50229	0.486089	0.21658	692.494	0.956885	0.958526	309612	31888	0.00382654	3284	0.487428	34280909	1708.67	0.214588	1293.71	26	443	0.619298	1940534	0.242573	7.02704e+07
1137KN200	Eunova	control	120553	18558.8	0.00464722	2881	0.245906	3.52456e+06	691.51	932.964	0.277495	1010.33	804.183	28.3333	237.93	6747.06	37.0139	0.508418	0.508503	0.215753	693.807	0.820299	0.821706	333089	30044	0.00463875	2709	0.478817	36414667	1840.55	0.241106	1208.7	32	351	0.616249	1953137	0.244178	7.17707e+07
1137KN201	Eunova	control	129898	18488.3	0.00548736	2673.33	0.250952	3905628	757.477	923.366	0.268337	984.667	827.405	19.6667	329.214	6521.59	40.1863	0.50164	0.465426	0.219414	748.944	0.908453	0.910011	332843	33289	0.00377482	3329	0.497913	37935442	1625.81	0.235704	1275.46	38	310	0.623777	2007217	0.245347	7.73059e+07
1137KN202	Eunova	control	123989	17921.5	0.00487237	2592.67	0.260643	4.25569e+06	760.103	935.436	0.273746	1151.33	795.875	22.3333	290.008	6385.72	38.9154	0.507091	0.527627	0.216279	743.037	1.03724	1.03902	329282	28632	0.00504876	2489	0.511774	39525993	1738.38	0.253077	1121.33	24	470	0.619569	1961447	0.244307	7.33934e+07
1137KN203	Eunova	control	131088	17544.1	0.00552058	2369.67	0.253464	4.12312e+06	747.959	860.063	0.332135	1066	740.508	22	279.342	5962.67	41.0831	0.507592	0.511592	0.21694	641.624	1.00917	1.0109	329737	30514	0.00445142	2823	0.502752	38503435	1430.65	0.229173	854.581	33	359	0.620734	2075935	0.237578	7.76491e+07
1137KN204	Eunova	control	127115	18770.2	0.0046453	2777.33	0.257069	4167952	740.411	913.755	0.301016	945.333	774.24	26.3333	276.07	7040.8	36.8728	0.508411	0.508607	0.215701	716.453	0.966006	0.967663	337045	31907	0.00416105	3020	0.517809	40753975	1647.22	0.217603	1373.34	28	419	0.617553	2090651	0.243302	7.61256e+07
1137KN205	Eunova	control	130145	18420.3	0.00525196	2652	0.254977	4153119	773.231	880.383	0.307818	1202.67	793.868	24	263.54	6387.36	39.5623	0.510011	0.528325	0.218286	688.556	0.94172	0.943335	314266	28751	0.00477809	2630	0.50525	37156417	1774.43	0.238943	1160.27	24	468	0.616285	1920248	0.241663	7.52605e+07
1137KN206	Eunova	control	117324	16726.2	0.00544183	2389.33	0.25777	3.87144e+06	790.297	976.827	0.248299	1232	761.696	25.6667	258.998	6477.61	37.4133	0.49744	0.464776	0.216698	744.349	1.06327	1.06509	313515	29744	0.00445458	2821	0.510939	37118083	1660.23	0.220375	1197.64	31	406	0.619694	1826102	0.245415	6.77652e+07
1137KN207	Eunova	control	114756	16715.4	0.00552153	2450.67	0.253115	3.57664e+06	730.565	946.107	0.245969	969.667	768.2	25.3333	236.85	5958.4	39.5496	0.497535	0.461963	0.216863	763.713	0.941221	0.942836	297705	26750	0.00522945	2403	0.504928	35041749	1736.4	0.211985	1256.15	22	477	0.607297	1907421	0.246354	6.45889e+07
1137KN208	Eunova	stress	88957.1	14030.4	0.00568885	2213.33	0.252779	2.849e+06	733.191	878.854	0.219524	1242.33	753.194	17.6667	265.029	4677.45	39.7033	0.503271	0.490334	0.215618	725.314	1.05282	1.05463	232941	23497	0.00530227	2370	0.508445	27770780	1768.81	0.163651	1390.33	22	409	0.590915	1626174	0.250814	4.42888e+07
1137KN053	Perun	stress	88100.5	14085.2	0.00558478	2252.33	0.265143	3.17662e+06	881.535	927.663	0.208368	929	676.414	23	231.486	5225.21	36.2127	0.499552	0.467409	0.225405	634.075	1.00375	1.00547	225566	24216	0.00483508	2599	0.530425	28095769	1759.39	0.16509	1208.79	32	301	0.57828	1544362	0.26709	4.31624e+07
1137KN054	Perun	stress	90523.1	14048.4	0.00581809	2185	0.266378	3290798	811.301	922.735	0.250826	912.333	597.209	22.3333	238.882	5072.6	37.726	0.502638	0.495887	0.226875	622.917	0.932224	0.933823	246325	23247	0.00573022	2193	0.53299	31135310	1424.9	0.218696	1170.53	27	370	0.58439	1611497	0.266525	4.63451e+07
1137KN055	Sissy	control	127928	17546	0.00562993	2436	0.256627	4183722	651.142	869.92	0.31745	1266	725.102	24	260.622	6277.41	39.2482	0.503757	0.537822	0.221501	731.55	0.863591	0.865072	326868	29763	0.00463704	2710	0.52465	40363840	1661.25	0.254287	1048.18	27	469	0.624935	1794535	0.247308	7.54469e+07
1137KN056	Sissy	control	145605	21889.4	0.00396055	3300.67	0.250415	4.50289e+06	860.859	1036.02	0.271241	1110.33	846.047	25	313.526	7734.93	38.1483	0.498019	0.469248	0.219105	798.83	1.11561	1.11752	362866	40240	0.00281631	4462	0.502665	42160146	1711.5	0.241422	1332.82	34	445	0.634511	2136574	0.244695	9.04772e+07
1137KN057	Sissy	control	141464	20304.2	0.00490205	2989	0.250012	4.31907e+06	779.138	957.405	0.321459	1199	779.575	22.3333	306.418	6905.91	40.2503	0.50778	0.520376	0.222586	712.186	1.05794	1.05975	328426	32380	0.00393683	3192	0.485409	36574024	1707.07	0.252906	1017.22	42	290	0.620545	1803291	0.247457	8.36287e+07
1137KN058	Sissy	control	143463	20560.5	0.00474951	3002	0.249235	4321191	639.655	944.024	0.308544	1193.67	760.208	26.6667	271.924	7186.19	39.2609	0.493493	0.456173	0.219505	849.7	1.05829	1.06011	359736	33695	0.00398174	3156	0.509829	42904182	1844.81	0.237797	1342.15	34	391	0.641031	2087747	0.246313	8.8761e+07
1137KN059	Sissy	control	143235	19139.4	0.00748654	2672.67	0.243223	3.93874e+06	661.644	838.296	0.39258	1062	664.915	26.3333	265.09	6355.19	42.8995	0.500598	0.484838	0.220901	707.263	0.957043	0.958684	340704	31567	0.00429766	2924	0.489695	38336843	1649.96	0.24927	897.548	24	497	0.623965	1831527	0.244306	8.62436e+07
1137KN060	Sissy	control	149499	20528	0.00454446	2828.33	0.235913	3839547	744.021	982.367	0.30326	1151.67	806.029	33.3333	238.86	7528.5	38.2579	0.504554	0.486427	0.219948	757.805	1.00861	1.01034	350344	34631	0.00367116	3423	0.511524	41977009	1627.81	0.26719	1166.7	42	312	0.636394	2063882	0.2444	9.12798e+07
1137KN062	Sissy	control	135712	19191.6	0.00513983	2771	0.24198	3.64391e+06	745.006	949.345	0.305442	1172.67	771.061	29.3333	224.171	6617.75	39.5102	0.511989	0.53408	0.219779	693.479	0.877613	0.879118	316360	31434	0.00402381	3123	0.492631	35999304	1890.53	0.246871	1066.98	47	258	0.617003	1735572	0.250027	7.87405e+07
1137KN063	Sissy	control	130906	19373.8	0.00474539	2895	0.250743	3.97712e+06	709.889	887.812	0.32763	1228.33	705.251	29.3333	230.482	6845.19	39.1014	0.504483	0.533392	0.221961	700.371	0.991006	0.992706	309891	28779	0.00470298	2672	0.506577	36527771	1747.44	0.244415	1138.75	24	470	0.64123	1776250	0.248115	7.51716e+07
1137KN064	Sissy	stress	107105	16274.6	0.00515081	2479.67	0.255091	3.54468e+06	983.276	1019.38	0.232378	1060	723.564	23	258.992	5962.67	37.4762	0.504641	0.543873	0.218973	657.705	1.07435	1.07619	263927	25221	0.00521426	2410	0.527706	32965616	1579.75	0.227331	1259	42	240	0.612949	1713850	0.255013	5.676e+07
1137KN065	Sissy	stress	108343	17655.7	0.00472317	2915.33	0.248023	3.2446e+06	988.199	1052.14	0.201552	1141	812.703	19.6667	332.135	6540.3	36.9379	0.494541	0.463545	0.219438	733.191	0.948256	0.949883	275617	27893	0.004453	2822	0.513135	33214497	1690.86	0.19295	1489.86	27	393	0.610029	1735709	0.256074	5.86738e+07
1137KN066	Sissy	stress	102730	16841.1	0.0049744	2807	0.252252	3.19785e+06	981.307	1057.84	0.225457	952.333	752.949	24.3333	249.894	6042.75	37.4338	0.498547	0.476067	0.22119	676.413	1.07538	1.07722	266097	22655	0.00651783	1928	0.527966	33380863	1648.71	0.297032	935.23	20	416	0.603499	1600480	0.258003	5.46647e+07
1137KN067	Sissy	stress	95000.1	16211.9	0.00463179	2770.33	0.248881	2.8544e+06	1125.39	1154.51	0.195472	919	728.866	20.3333	311.308	6185.84	34.6583	0.492684	0.461456	0.219741	690.197	1.06555	1.06738	253171	26730	0.004453	2822	0.510859	30207962	1813.78	0.196251	1093.49	28	353	0.588147	1660252	0.259854	4.93084e+07
1137KN068	Sissy	stress	84551.5	17059.9	0.00634755	2001.67	0.249446	2499270	771.261	862.246	0.300112	1160.67	746.603	19.3333	253.55	6335.75	37.251	0.50966	0.548866	0.22393	688.146	0.944387	0.946007	177555	17137	0.00759756	1654	0.5207	19697162	1046.6	0.291889	989.872	21	312	0.578431	990757	0.25653	3.67517e+07
1137KN069	Sissy	stress	106938	17218.5	0.00462011	2783.67	0.259062	3694958	984.261	1047.65	0.204576	832.667	786.785	26	256.608	6534.06	35.3593	0.499465	0.498058	0.221887	715.14	0.996919	0.998629	279361	27714	0.00457125	2749	0.524994	34742293	1587.3	0.202479	1367.07	39	280	0.611949	1697946	0.257075	5.83046e+07
1137KN070	Sissy	stress	111965	18544.1	0.00409747	3071.33	0.250402	3449299	1029.22	1080.74	0.196129	984.333	761.807	27.6667	248.869	6842.89	36.0569	0.495736	0.481577	0.221456	706.279	1.16034	1.16233	299351	29431	0.00434372	2893	0.516409	36332179	1907.57	0.192869	1547.05	27	390	0.61245	1919855	0.257985	6.3192e+07
1137KN071	Sissy	stress	102501	16492.5	0.00482903	2666.67	0.260444	3572784	920.591	1071.41	0.218931	970.667	717.904	22.6667	270.788	6143.51	36.3	0.504115	0.49913	0.222583	689.869	0.989938	0.991636	224465	22971	0.00534739	2350	0.51878	27522078	1390.04	0.203188	1194.67	35	256	0.577863	1423744	0.255262	5.0095e+07
1137KN072	Sissy	stress	114075	17240.5	0.00502661	2634	0.261662	3.98842e+06	791.281	955.074	0.271691	1053.67	688.247	27	238.392	6433.96	36.5424	0.51086	0.566015	0.220986	636.373	0.986711	0.988403	266197	25833	0.00501451	2506	0.525752	33250101	1510.38	0.231854	1302.04	44	240	0.595765	1705152	0.252757	6.07132e+07
1137KN073	Trumpf	control	106637	12095	0.00924526	1374.67	0.272255	4.02627e+06	566.467	695.738	0.382929	1064	642.238	25	183.665	4463.8	41.1183	0.531032	0.680034	0.218637	644.249	0.958546	0.960191	272376	23568	0.00616301	2039	0.567874	37178281	1335.32	0.272627	1109.69	29	359	0.640171	1648923	0.250175	5.74091e+07
1137KN074	Trumpf	control	154439	17836.8	0.00639734	2073.33	0.261126	5.34153e+06	687.9	867.099	0.3762	812.667	768.708	22.6667	299.951	6370.62	42.2221	0.500817	0.488723	0.220572	744.349	0.98848	0.990175	362719	31782	0.00451378	2784	0.546155	47296839	1521.25	0.274622	1263.17	22	621	0.623478	2050930	0.243636	9.59471e+07
1137KN075	Trumpf	control	133947	14163	0.00925305	1529	0.266647	4.69178e+06	661.972	797.38	0.438121	957.667	687.118	16	320.518	4846.15	46.2338	0.516539	0.604861	0.223917	621.276	1.01508	1.01682	323361	25871	0.00607364	2069	0.559739	43359778	1508.12	0.353105	934.327	34	338	0.638945	1705724	0.246932	7.85717e+07
1137KN076	Trumpf	control	143029	15703.9	0.00783189	1743	0.261448	4.83243e+06	602.568	791.945	0.413552	1285.33	732.673	20.6667	281.011	5592.47	44.7503	0.509631	0.541352	0.221482	669.192	1.07794	1.07979	297833	22208	0.00759297	1655	0.562678	40421733	1443.08	0.342164	903.272	23	438	0.626873	1758539	0.244024	8.05193e+07
1137KN077	Trumpf	control	144370	16182.7	0.00802494	1851.67	0.272208	5527444	637.357	889.636	0.38952	1262.67	650.6	21.6667	258.178	5492.37	46.5295	0.506244	0.53794	0.221715	691.838	1.01687	1.01861	340575	26428	0.00612994	2050	0.556182	45651599	1656.63	0.274841	985.799	24	481	0.620739	1991427	0.244071	8.69107e+07
1137KN078	Trumpf	control	132620	16670.4	0.00669155	2125.67	0.260003	4363772	593.379	824.18	0.377565	1390.67	728.005	21	265.346	5540.28	43.5296	0.503697	0.507208	0.222461	679.366	1.06365	1.06547	298378	24770	0.00611205	2056	0.547972	39119787	1627.82	0.255009	1137.79	22	480	0.616095	1796643	0.24546	7.47276e+07
1137KN287	Wiebke	stress	97586.5	14581.1	0.00583328	2178.33	0.246355	2.78187e+06	823.116	974.739	0.217317	1142.67	714.495	20.6667	258.13	5309.23	38.1862	0.501662	0.495075	0.23153	742.052	1.06358	1.0654	254944	23223	0.00594155	2115	0.538301	32545523	1481.44	0.218931	1271.14	30	298	0.61322	1660974	0.267093	5.08279e+07
1137KN288	Wiebke	stress	93607.7	13145.9	0.00729894	1861	0.26118	3.21413e+06	764.041	836.832	0.255867	1043.33	639.458	19	263.056	4789.37	39.435	0.508564	0.543994	0.229074	625.542	0.909841	0.911401	258204	19781	0.00829463	1515	0.547051	33759767	1644.81	0.238723	952.537	24	341	0.606267	1720057	0.266507	4.90663e+07
1137KN289	MorexDH	control	161204	20391.5	0.00501875	2587.67	0.275229	6772689	1196.6	1216.82	0.281236	1284.67	783.735	22.6667	340.537	7706.05	40.1061	0.510958	0.611216	0.22723	629.809	0.989928	0.991626	413156	24475	0.00867244	1449	0.546071	54692380	1751.65	0.315801	1196.12	29	414	0.609258	2390693	0.254799	1.06886e+08
1137KN290	MorexDH	control	157604	19377	0.00531639	2384	0.26639	5.90398e+06	1154.92	1274.33	0.294873	1287	689.886	17.6667	454.437	7635.16	38.4436	0.51568	0.633045	0.229246	725.314	1.03671	1.03849	364716	21301	0.0101016	1244	0.559916	49602304	1579.25	0.301174	1276.29	22	467	0.61557	2133228	0.254318	9.81824e+07
1137KN291	MorexDH	control	154297	19175.5	0.00538076	2393.67	0.274919	6305644	1169.04	1263.45	0.29071	936	661.441	19.6667	403.465	7725.74	38.6782	0.507479	0.570574	0.231704	620.947	0.961499	0.963148	347800	20757	0.0101505	1238	0.557881	46865428	1523.76	0.274674	1329.36	19	505	0.606588	2051674	0.257954	9.38669e+07
1137KN292	MorexDH	control	153783	19490.3	0.00523976	2482	0.283329	6.81024e+06	1269.79	1313.62	0.260359	902.333	705.324	22	375.461	7788.43	38.2704	0.507196	0.569921	0.229749	718.75	1.00794	1.00967	394590	21781	0.0104546	1202	0.568515	54746404	1661.37	0.327117	990.445	29	393	0.611942	2266868	0.254666	9.96484e+07
1137KN294	MorexDH	control	148966	19584.8	0.00494281	2581.67	0.274124	6.03832e+06	1180.52	1238.63	0.23276	895.333	769.318	23	344.538	7837	37.9653	0.491725	0.523122	0.231381	724.001	1.09209	1.09396	412012	24082	0.00893132	1407	0.537029	53129264	1810.26	0.25628	1468.97	23	482	0.608255	2487111	0.257097	9.86352e+07
1137KN295	MorexDH	stress	98705.6	12451.8	0.00808804	1575	0.286231	4.43514e+06	1072.87	1110.07	0.235974	962	575.614	18.3333	261.496	4780.84	40.3448	0.504007	0.547662	0.228833	545.134	0.98451	0.986199	230928	16106	0.01119	1123	0.564148	31680219	1434.09	0.22737	1124.27	20	383	0.587991	1592188	0.260794	4.89294e+07
1137KN296	MorexDH	stress	113805	14725.8	0.00672008	1911	0.282702	4.9141e+06	1049.24	1081.03	0.23574	937	701.187	21.6667	265.674	5750.98	38.9969	0.506359	0.586569	0.228692	649.172	1.10295	1.10484	259408	18310	0.00972629	1292	0.55323	34791605	1440.83	0.250397	921.979	29	310	0.594656	1713349	0.258804	5.97918e+07
1137KN297	MorexDH	stress	106822	13246	0.0077984	1651.33	0.28066	4525863	1020.69	1045.43	0.248004	1033.67	629.596	18.3333	287.074	5248.52	39.6088	0.505332	0.577145	0.230546	618.978	1.01085	1.01258	264681	18268	0.00997331	1260	0.547871	35077139	1468.03	0.218273	1345.15	29	304	0.590608	1684217	0.260528	5.66908e+07
1137KN298	MorexDH	stress	98836.4	13258.1	0.00708415	1782	0.271235	3.8445e+06	1048.92	1081.79	0.258514	994.667	577.368	20.6667	256.98	5253.77	37.741	0.506508	0.554612	0.227963	561.216	1.00493	1.00666	228215	16090	0.0110815	1134	0.546971	30194449	1376.33	0.247181	1128.4	22	344	0.582456	1405206	0.264105	4.87056e+07
1137KN299	MorexDH	stress	97339.3	12708.7	0.00766173	1663.33	0.279878	4.13236e+06	1082.39	1109.8	0.218592	1113.33	634.541	20	251.677	4982.02	39.1161	0.503243	0.544252	0.231144	578.938	1.04367	1.04546	249959	16402	0.0116788	1076	0.553025	33563437	1316.3	0.241653	1247.99	21	384	0.587755	1594248	0.261776	5.0201e+07
1137KN300	MorexDH	stress	101325	14428.5	0.0061173	2055	0.278625	4.27026e+06	1078.12	1118.55	0.214206	1096.67	652.579	22	262.576	5759.52	37.0829	0.495448	0.504507	0.227113	589.441	0.99324	0.994944	253038	18634	0.00915916	1372	0.547817	33486385	1546.02	0.20479	1262.61	26	323	0.586959	1694616	0.262049	5.25772e+07
1137KN301	BarkeDH	control	122941	15223.4	0.00704244	1892.67	0.253081	3.7047e+06	597.974	734.162	0.423361	1301.33	638.154	24	244.285	5792.99	37.7582	0.507562	0.51924	0.229272	622.917	0.940519	0.942132	299946	21718	0.00799387	1572	0.558513	40230556	1369.99	0.323558	1056.32	20	491	0.628881	1605891	0.251443	6.94557e+07
1137KN302	BarkeDH	control	126050	14492.8	0.00787507	1671.67	0.258717	4083991	585.83	762.347	0.3877	1283.67	710.22	16	332.709	5092.95	42.9394	0.517763	0.587165	0.227972	648.844	1.02727	1.02903	321728	25386	0.00627377	2003	0.544095	41806869	1361.02	0.299105	1132.01	38	282	0.640709	1675144	0.250826	7.37527e+07
1137KN303	BarkeDH	control	125040	13949.7	0.0087995	1571.33	0.256154	3866281	590.097	743.811	0.446094	1205.33	638.336	17.3333	297.328	5130.04	41.7966	0.51797	0.601032	0.231298	631.122	1.05405	1.05585	285746	22243	0.0072596	1731	0.547713	37412472	1471.69	0.307322	852.21	30	339	0.621334	1591689	0.251769	6.89492e+07
1137KN304	BarkeDH	control	131404	15168.6	0.00732512	1754.33	0.258002	4.16923e+06	517.566	832.649	0.411336	1391	672.241	21.6667	258.009	5454.95	42.3003	0.510391	0.549069	0.230161	733.191	1.07548	1.07732	355618	26987	0.00613892	2047	0.561245	48044069	1490.25	0.309957	1213.22	37	302	0.662583	1976985	0.251141	8.08331e+07
1137KN305	BarkeDH	control	116796	13829.5	0.00808902	1653	0.261215	3773810	521.176	716.135	0.435949	1272.67	620.91	21.6667	250.716	5200.27	39.2208	0.51392	0.589528	0.227935	616.681	0.985694	0.987385	275559	19733	0.0088934	1413	0.587976	39457483	1430.6	0.317203	834.294	34	258	0.635782	1492356	0.253309	6.32451e+07
1137KN306	BarkeDH	control	121235	14507.3	0.00899643	1786	0.257658	3.85166e+06	570.733	753.659	0.38396	1155	683.093	19.3333	286.613	5623.64	38.9099	0.512294	0.587443	0.229562	679.038	1.06449	1.06631	293370	20978	0.00837758	1500	0.542057	37978013	1614.37	0.278807	1101.12	25	377	0.618946	1548798	0.255083	6.7737e+07
1137KN307	BarkeDH	stress	108081	13532.8	0.0075203	1698.33	0.267506	3.83917e+06	702.34	821.843	0.311252	1190	680.004	19	275.331	5149.07	39.0042	0.508714	0.569927	0.22911	674.772	1.03307	1.03484	272785	21521	0.00740505	1697	0.575225	37939033	1456.67	0.256185	1049.92	28	334	0.625897	1651420	0.260341	5.82304e+07
1137KN308	BarkeDH	stress	103105	13686.1	0.00834934	1864	0.27184	3851966	679.366	812.107	0.292908	1255.33	642.386	22.3333	236.851	5271.16	39.0568	0.504255	0.516866	0.225796	684.289	1.04888	1.05068	237754	19047	0.00824024	1525	0.559527	32007711	1619.28	0.223401	1117.11	21	374	0.602349	1379779	0.25814	5.18603e+07
1137KN309	BarkeDH	stress	106445	14692.7	0.00631479	2034.67	0.265234	3.71326e+06	754.852	789.343	0.310845	1062.33	707.054	20.3333	285.725	5476.61	38.3138	0.505267	0.506038	0.227315	636.373	0.968269	0.96993	297391	24475	0.00623951	2014	0.566688	40481683	1621.88	0.274245	1220.27	33	312	0.631877	1795456	0.25923	5.98795e+07
1137KN310	BarkeDH	stress	107865	13871.5	0.00730072	1795.67	0.275288	4.11592e+06	600.928	773.027	0.317495	1263.33	669.973	18.3333	302.905	5367.32	38.5714	0.50178	0.519488	0.229608	693.479	1.01041	1.01215	262760	21620	0.0070677	1778	0.572711	36273338	1531.18	0.243378	1110.04	26	322	0.620538	1593608	0.261475	5.70363e+07
1137KN311	BarkeDH	stress	100636	13811.5	0.00671275	1901	0.268371	3.60595e+06	803.096	917.433	0.273976	936.333	681.3	23.6667	225.221	5306.61	37.2638	0.512296	0.548408	0.229831	617.666	0.9799	0.98158	269338	20866	0.00777622	1616	0.562131	36472589	1356.82	0.262673	1124.92	22	393	0.622388	1672000	0.262895	5.38756e+07
1137KN312	BarkeDH	stress	90063.2	12007.1	0.00845798	1630.33	0.266535	3183625	575.328	766.169	0.297585	1187.33	693.754	20.6667	227.722	4611.82	38.9703	0.501455	0.506418	0.229833	600.271	1.0127	1.01444	218530	19720	0.00706373	1779	0.547526	28474040	1484.46	0.264425	1045.97	32	242	0.617211	1424684	0.263073	4.34303e+07
1137KN079	Trumpf	control	139948	20486	0.00466575	3039	0.243611	3.85239e+06	658.69	922.503	0.33203	1266.33	735.062	25	273.924	6838.3	39.8846	0.488129	0.390195	0.220307	751.898	0.900722	0.902267	339231	31215	0.00437548	2872	0.521704	41739628	1607.76	0.25231	1233.33	26	443	0.62061	1925494	0.244958	8.40823e+07
1137KN080	Trumpf	control	134683	18014.4	0.00565699	2429	0.252286	4124194	611.102	812.941	0.366888	1253.67	738.377	17.6667	361.668	6440.85	39.0712	0.501918	0.495496	0.220816	645.234	0.924555	0.926141	328680	27920	0.00530003	2371	0.544012	42859598	1699.3	0.256032	1174.34	28	388	0.624864	1859023	0.244259	7.9651e+07
1137KN081	Trumpf	control	128914	16430.8	0.0070734	2154	0.247005	3670139	654.424	845.452	0.360372	1140.67	703.672	25.3333	223.652	5644.65	41.6372	0.515319	0.55113	0.220762	681.336	0.979411	0.981091	313813	29037	0.00467847	2686	0.540603	40470153	1634.75	0.298145	1118.92	33	347	0.632272	1875742	0.24296	7.4495e+07
1137KN082	Trumpf	stress	116490	16343.5	0.00584903	2308.67	0.264867	4.14199e+06	641.296	872.672	0.296108	1037	683.305	23	264.72	6029.95	38.1765	0.500157	0.512106	0.223349	700.699	1.02045	1.0222	300562	26345	0.00544234	2309	0.550194	39894110	1739.63	0.246026	1089.41	31	343	0.618268	1855009	0.251393	6.58787e+07
1137KN084	Trumpf	stress	112069	15321.8	0.00634439	2116	0.258458	3654809	606.507	789.648	0.332736	1088	706.257	20.6667	251.346	5177.63	40.9156	0.504452	0.538564	0.22573	638.014	0.98892	0.990616	325607	28966	0.00487825	2576	0.543457	42198509	1637.5	0.272165	951.282	26	446	0.624144	2020496	0.254471	6.59663e+07
1137KN085	Trumpf	stress	109806	14070.4	0.00719677	1807.67	0.26572	3938896	789.312	867.219	0.293003	1183	687.05	19.6667	260.189	5054.55	40.2981	0.509711	0.56872	0.220405	653.111	1.0858	1.08766	270846	23786	0.00601838	2088	0.549718	35581099	1721.28	0.257939	986.49	25	372	0.620058	1765035	0.251511	5.89493e+07
1137KN086	Trumpf	stress	117706	15636.9	0.0062371	2096	0.271068	4415296	647.203	806.666	0.310651	1061.33	696.944	21	290.723	5962.67	38.1635	0.505452	0.563289	0.22407	673.459	0.898697	0.900239	285164	23760	0.00634986	1979	0.5628	38678352	1636.97	0.227982	1164.47	26	355	0.617099	1843633	0.252811	6.48388e+07
1137KN087	Trumpf	stress	104661	14099.3	0.00671189	1902.33	0.274817	4073072	697.089	802.068	0.311452	960.333	653.255	18.3333	274.458	5006.31	41.1537	0.510204	0.601201	0.224739	657.705	0.979744	0.981425	290703	22612	0.00714811	1758	0.558117	38948718	1664.58	0.23875	1106.2	26	350	0.610079	1838217	0.257	5.82103e+07
1137KN088	Trumpf	stress	112037	15784.6	0.00579962	2229.67	0.267572	4.0167e+06	745.006	848.628	0.290903	1077.67	752.836	19	339.911	5792.01	38.117	0.501751	0.511591	0.223936	619.963	0.891106	0.892635	295913	28571	0.00455633	2758	0.542456	38263954	1769.28	0.232403	1116.27	31	365	0.609626	1813223	0.252662	6.28685e+07
1137KN089	Trumpf	stress	107827	15239.1	0.00629426	2172.67	0.266073	3845460	667.223	770.991	0.321626	1021	673.593	22.6667	242.854	5441.5	38.1825	0.506809	0.51755	0.22532	646.219	1.00098	1.0027	273991	23952	0.006004	2093	0.561305	36980775	1456.14	0.265271	993.916	20	521	0.611788	1749762	0.254306	5.8222e+07
1137KN090	Trumpf	stress	112020	15514.8	0.0061417	2164.67	0.268532	4.15064e+06	680.679	869.48	0.275427	1099.33	698.688	20	290.781	5834.35	38.2053	0.502094	0.495713	0.222964	733.191	0.971708	0.973375	288377	27366	0.00484067	2596	0.558755	38503838	1657.59	0.209104	1267.07	29	357	0.608601	1901118	0.255262	6.20534e+07
1137KN091	Franken	control	130575	16918.8	0.0059669	2205	0.237043	3.08285e+06	574.015	777.629	0.374778	1181.33	715.73	26.3333	228.678	5994.51	40.08	0.50791	0.540153	0.229317	671.818	0.990201	0.9919	325224	31260	0.00418321	3004	0.515816	39092014	1506.01	0.278755	1064.95	40	301	0.629454	1865456	0.255142	7.68144e+07
1137KN092	Franken	control	120114	16123.6	0.00645516	2191.67	0.245695	3.32001e+06	660.659	825.851	0.343851	946	705.349	29	199.705	5745.08	39.5729	0.501423	0.511636	0.227711	660.331	0.97525	0.976923	296701	24666	0.00612994	2050	0.52477	36697985	1711.35	0.252492	1018.31	28	371	0.61463	1724978	0.255014	6.74908e+07
1137KN093	Franken	control	122179	17145.3	0.00558036	2418	0.241079	3129913	643.593	812.477	0.327089	1099.67	748.019	21.3333	279.351	5984.66	39.7587	0.512591	0.541399	0.225595	668.864	0.96647	0.968128	307293	28606	0.00472065	2662	0.525601	37917496	1513.09	0.28809	1010.08	33	355	0.628094	1797840	0.254183	6.98655e+07
1137KN094	Franken	control	100963	14500.4	0.0068707	2138.67	0.241741	2599600	576.969	760.752	0.330007	1318.67	660.967	23	220.379	5025.67	40.1573	0.504345	0.506893	0.224373	627.84	0.983306	0.984993	258380	21307	0.00715218	1757	0.538041	33409675	1435.79	0.260099	1020.39	27	339	0.612561	1569997	0.258529	5.29396e+07
1137KN095	Franken	control	128142	19073.5	0.00472285	2862.67	0.238522	3217350	599.615	813.869	0.357751	1199	695.849	29	238.805	6762.81	36.7261	0.511365	0.542793	0.223867	686.915	0.990492	0.992191	325635	32357	0.00390867	3215	0.52	39517160	1632.09	0.247215	1239.88	27	463	0.643578	1831329	0.253854	7.54302e+07
1137KN096	Franken	control	117747	14484.3	0.00800578	1826.67	0.241883	3.01277e+06	654.424	787.382	0.408329	1365.67	628.004	25.3333	195.899	4817.27	43.6313	0.508628	0.542707	0.23086	658.649	0.812073	0.813466	262467	21893	0.00688191	1826	0.527079	32864916	1365.97	0.345125	766.152	31	294	0.605913	1598539	0.251087	6.22267e+07
1137KN097	Franken	control	117792	16194.5	0.00742443	2300.33	0.238198	2.80418e+06	621.604	806.45	0.331264	1187	729.327	27.6667	202.614	5531.42	40.5556	0.500025	0.478371	0.231216	677.725	1.04655	1.04835	277578	23748	0.00618728	2031	0.516128	33538836	1540.17	0.263179	1023.21	22	434	0.60572	1635407	0.257693	6.40173e+07
1137KN098	Franken	control	117397	17536.2	0.00512867	2643	0.232699	2.57745e+06	596.005	777.566	0.370068	957.667	687.367	27	233.059	5844.52	38.9337	0.510248	0.528678	0.227151	620.947	0.962383	0.964033	280895	27375	0.0047118	2667	0.513104	33527640	1403.61	0.307365	1044.04	32	343	0.633827	1606237	0.255312	6.41828e+07
1137KN099	Franken	control	128642	19537.9	0.00424699	2968	0.237502	3.06769e+06	630.137	831.544	0.355103	1229	777.395	21.6667	312.707	6664.36	38.3714	0.506788	0.501478	0.225463	654.752	1.16931	1.17132	299374	28455	0.00464733	2704	0.524134	36883639	1589.98	0.252135	1035.03	36	329	0.618329	1658100	0.257081	7.26075e+07
1137KN100	Franken	stress	102144	13487.9	0.00742717	1792	0.261402	3414594	675.756	812.759	0.315447	1070.33	608.256	17.3333	270.844	4610.17	41.7349	0.51334	0.581605	0.225903	673.131	0.974836	0.976508	260970	20673	0.00767646	1637	0.555137	34656947	1650.09	0.239837	1089.49	26	336	0.609154	1605225	0.258305	5.38268e+07
1137KN101	Franken	stress	100918	14256.2	0.00677134	2039	0.246083	2754604	626.855	759.285	0.330023	1244.33	684.294	23.3333	227.013	5106.08	38.7423	0.507675	0.523486	0.224742	601.912	0.970912	0.972577	221097	23516	0.00502454	2501	0.536057	27868277	1368.95	0.255138	990.529	33	284	0.609559	1424897	0.262528	4.89498e+07
1137KN102	Franken	stress	98325.2	13475.4	0.00743384	1878.67	0.250588	2.8156e+06	548.744	723.686	0.36742	1225	652.42	24.6667	218.593	5111.66	37.3798	0.509368	0.539543	0.226	638.014	0.962487	0.964138	255682	22006	0.00663483	1894	0.547975	33388284	1472.9	0.288598	840.327	27	356	0.614754	1521377	0.258347	5.12867e+07
1137KN103	Franken	stress	99711.5	13872.5	0.00665357	1937	0.259352	3.26507e+06	631.122	834.683	0.264242	1195.67	725.012	24.3333	224.605	5376.18	37.3355	0.503579	0.499805	0.229064	705.294	1.04828	1.05008	279186	24880	0.00566819	2217	0.556053	37321517	1453.89	0.244362	1228.4	25	420	0.62878	1709372	0.260392	5.43478e+07
1137KN104	Franken	stress	92616.3	12430.1	0.00800634	1681	0.248171	2593742	546.119	709.168	0.352691	1203	565.632	20.6667	224.021	4624.29	37.933	0.510417	0.586206	0.226449	615.368	1.11974	1.12166	226247	20370	0.00685563	1833	0.540568	28872750	1406.37	0.252349	1043.19	24	355	0.617641	1299520	0.261563	4.54432e+07
1137KN027	Isaria	control	126754	17657.3	0.00556226	2477	0.230076	3110758	617.666	803.959	0.404123	1248	619.415	22.3333	251.95	5648.26	40.6957	0.50389	0.510223	0.206349	654.752	1.00895	1.01068	244689	35787	0.00270944	4638	0.504142	33304743	1524.9	0.269579	937.637	34	368	0.616875	1381435	0.231849	6.8708e+07
1137KN028	Isaria	stress	100157	15032.4	0.00651866	2323	0.24002	2.71667e+06	619.963	707.62	0.358424	1216.67	601.367	16.6667	341.397	5093.28	38.1298	0.500989	0.489159	0.207045	598.958	0.924641	0.926227	207630	23411	0.00476179	2639	0.505539	25171539	1325.47	0.245129	890.434	31	273	0.582927	1310615	0.234329	4.70777e+07
1137KN029	Isaria	stress	104410	16328.8	0.00517416	2569	0.238004	2.80725e+06	617.994	805.469	0.315904	1050	669.13	25.6667	227.722	5745.73	36.711	0.490747	0.409987	0.205303	689.212	0.962455	0.964106	229258	28019	0.00367009	3424	0.512916	28009869	1540.94	0.219037	1035.42	31	312	0.617389	1435012	0.235336	5.15696e+07
1137KN030	Isaria	stress	103099	14882.4	0.00630261	2180.33	0.238177	2686098	583.533	701.185	0.388214	1074.33	604.023	21.3333	223.334	4808.73	41.27	0.509429	0.537595	0.207963	609.789	0.96508	0.966735	201189	24380	0.00425402	2954	0.522408	25075187	1300.03	0.263173	890.466	34	266	0.596467	1221356	0.237276	4.77031e+07
1137KN031	Isaria	stress	106901	16164.3	0.00558909	2474.33	0.234975	2.69131e+06	622.917	804.289	0.333216	1061	695.232	29	194.704	5603.3	38.2897	0.500162	0.455216	0.20563	670.177	1.04038	1.04217	204488	25143	0.00406547	3091	0.524098	25413432	1361.73	0.213321	999.926	27	308	0.603539	1276159	0.23782	4.9866e+07
1137KN032	Isaria	stress	101553	14434.4	0.00718506	2098.33	0.242618	2.86895e+06	661.316	777.995	0.353887	1026.67	631.438	20.3333	250.142	5082.45	39.061	0.502492	0.465622	0.205401	602.897	0.961847	0.963497	209464	22392	0.0052513	2393	0.512851	25727333	1429.67	0.267496	733.679	27	315	0.602278	1245388	0.235074	4.79445e+07
1137KN033	Isaria	stress	105770	15891.6	0.00552353	2404.67	0.241615	2886904	639.655	803.023	0.31535	1110	714.637	23.6667	237.798	5563.91	38.3752	0.497636	0.436714	0.20452	667.223	0.95463	0.956267	216363	25732	0.00410666	3060	0.517773	26748836	1574.55	0.215532	1072.59	34	257	0.608262	1372074	0.235388	5.07508e+07
1137KN034	Isaria	stress	99859.8	14263.7	0.00666684	2055	0.243348	2732326	612.414	762.428	0.349091	1036.33	603.529	16.6667	297.475	4925.57	40.0094	0.503467	0.458102	0.211188	617.009	1.02623	1.02799	198855	21196	0.0055628	2259	0.522374	24897210	1356.42	0.253945	970.021	34	251	0.595158	1093925	0.238606	4.59356e+07
1137KN035	Isaria	stress	103446	16219.8	0.0057905	2581.67	0.25228	3.3349e+06	592.066	785.002	0.307726	1204	625.109	18.6667	303.735	5703.07	37.097	0.491135	0.401614	0.204283	647.203	0.974751	0.976423	231797	25943	0.00432875	2903	0.532202	29798335	1566.96	0.233887	912.248	25	376	0.606409	1331711	0.233152	5.13755e+07
1137KN036	Isaria	stress	107969	15694	0.00565214	2290.33	0.247214	3.26606e+06	567.123	764.915	0.361076	1112	659.355	26	206.44	5258.03	39.0289	0.502954	0.495296	0.204032	637.686	0.976353	0.978028	244315	28477	0.00378619	3319	0.529189	31124149	1434.27	0.244058	991.379	30	337	0.622816	1507820	0.236766	5.5051e+07
1137KN037	Perun	control	115615	17075.7	0.00534253	2543	0.249401	3.44691e+06	862.172	982.306	0.257506	902.333	768.096	26.6667	238.189	6398.19	36.5967	0.499112	0.498788	0.22508	680.679	1.00453	1.00625	257439	21793	0.00681473	1844	0.534559	33053042	1462.76	0.233731	1216.91	31	312	0.596685	1649813	0.256663	60512194
1137KN038	Perun	control	121162	19037	0.00475698	3085.67	0.249515	3.58157e+06	815.896	962.349	0.281796	1091	718.282	22	308.534	6820.9	37.1945	0.50344	0.51212	0.225347	704.309	0.916353	0.917925	277465	25664	0.00529556	2373	0.516334	33781405	1671.52	0.222438	1107.72	23	459	0.58353	1458241	0.258349	6.58354e+07
1137KN039	Perun	control	139251	20208	0.0047422	2956.67	0.253132	4.28647e+06	847.731	1050.34	0.284078	1277.67	772.168	19.6667	380.485	7215.72	37.9337	0.50445	0.536928	0.225271	787.671	1.0098	1.01153	354859	28888	0.00534512	2351	0.538721	45851167	1936.41	0.302272	875.543	36	333	0.622303	2107683	0.255039	8.55692e+07
1137KN040	Perun	control	134666	19766.6	0.00479625	2922	0.261839	4564311	788.984	898.841	0.357761	1194.33	680.574	25.3333	280.695	6700.78	39.1633	0.4986	0.502353	0.224936	591.41	0.939772	0.941384	343745	26474	0.00616603	2038	0.537996	44419494	1606.39	0.345788	782.776	24	477	0.602535	1937789	0.252531	8.14454e+07
1137KN041	Perun	control	148950	23630.1	0.00338751	3754.33	0.252283	4.69062e+06	851.341	1002.7	0.27885	1151	855.247	25	361.461	8895.43	34.9814	0.49691	0.452121	0.225596	744.349	0.921592	0.923173	377632	35498	0.0037669	3336	0.516486	46201191	1872.93	0.251211	1301.67	40	355	0.614096	2152860	0.253546	9.44202e+07
1137KN042	Perun	control	135500	19889.7	0.00520371	3000.33	0.261253	4618416	845.434	1011.8	0.298324	924.333	779.688	23.3333	327.101	6774.96	40.6232	0.494085	0.474714	0.224275	662.628	1.01732	1.01906	310795	28571	0.00478537	2626	0.522765	38282833	1691.81	0.278137	936.309	33	341	0.613576	1775529	0.257659	7.79232e+07
1137KN043	Perun	control	145749	22062	0.00426376	3378.33	0.260779	4.91079e+06	894.007	1032.3	0.286557	805.667	803.366	25.3333	354.118	8172.42	36.6666	0.493236	0.458053	0.22557	721.704	1.00475	1.00647	349493	31993	0.00429179	2928	0.544113	45424139	1756.87	0.2517	1338.38	27	510	0.619086	2006332	0.255971	8.8882e+07
1137KN044	Perun	control	142056	21561.5	0.00424513	3315	0.259683	4.67897e+06	678.71	880.466	0.376514	1355	737.769	26.6667	295.762	7805.82	36.6688	0.492208	0.439003	0.224893	638.014	0.983856	0.985544	345020	31608	0.00434072	2895	0.541839	44720635	1643.15	0.299998	1030.56	25	566	0.6169	2049901	0.253686	8.60737e+07
1137KN045	Perun	control	128280	18168.3	0.00494805	2587	0.261265	4.32702e+06	777.497	970.267	0.289866	1103	771.905	24.3333	267.782	6456.93	39.0724	0.493636	0.442688	0.224753	711.201	1.08426	1.08612	320945	30536	0.00432577	2905	0.544686	41950858	1556.51	0.246656	1353.03	22	564	0.619212	1834786	0.255296	7.49657e+07
1137KN046	Perun	stress	97186.5	15594.2	0.00512446	2504	0.2663	3.52971e+06	788.328	902.914	0.243538	995	679.049	23.3333	243.836	5611.83	37.007	0.495273	0.463793	0.225078	649.172	1.1011	1.10299	243420	23537	0.00552368	2275	0.580911	34417799	1556.37	0.19546	1110.63	35	286	0.60126	1610793	0.273539	4.94623e+07
1137KN047	Perun	stress	97721	15421.6	0.00516404	2435	0.264716	3.50262e+06	848.388	936.202	0.247043	1179.67	652.434	22	255.185	5611.5	36.2759	0.500784	0.508802	0.224277	633.091	0.985412	0.987102	236223	21943	0.00616603	2038	0.58323	33686113	1344.16	0.219523	1268.21	23	382	0.600968	1546567	0.275014	4.89935e+07
1137KN048	Perun	stress	94351	14936.5	0.00542017	2371.33	0.276826	3.79514e+06	824.757	862.806	0.241952	1003.33	659.918	21.6667	265.183	5532.73	36.8897	0.4945	0.435844	0.226531	607.163	0.999691	1.00141	233594	22476	0.00581238	2162	0.570907	32300077	1398.14	0.20459	1073.12	26	386	0.582849	1533232	0.266868	4.704e+07
1137KN049	Perun	stress	89443.5	14062.2	0.00583964	2212	0.273677	3.49185e+06	790.297	822.376	0.262883	1014.33	597.567	19.3333	278.209	5044.71	36.7617	0.498546	0.476986	0.225866	605.85	0.956047	0.957687	261877	24805	0.00534967	2349	0.575565	36592683	1598.58	0.251525	997.744	29	374	0.598751	1710948	0.266817	4.72158e+07
1137KN050	Perun	stress	96994.9	15763.3	0.00505546	2573.33	0.272934	3729891	805.066	881.952	0.217178	1047.33	791.066	25.6667	236.449	6069.99	36.1071	0.489448	0.398225	0.225789	707.591	1.02736	1.02913	255300	24529	0.00533377	2356	0.573286	35375457	1519.94	0.210284	1141.59	23	412	0.596943	1739271	0.267242	5.0555e+07
1137KN051	Perun	stress	90715.6	16002.2	0.00447718	2823.67	0.25988	3087714	883.176	912.659	0.211694	990.667	679.821	24.3333	252.507	5970.88	34.7937	0.489837	0.416408	0.223634	648.516	0.976534	0.978209	241658	23449	0.00552368	2275	0.570071	33502062	1456.08	0.198767	1225.39	36	281	0.596835	1663926	0.278035	4.60016e+07
1137KN052	Perun	stress	94153.2	15290	0.00511594	2487	0.257075	3076817	864.797	894.104	0.246303	996.667	629.447	25.3333	229.05	5396.86	36.9787	0.497479	0.502767	0.22457	605.194	0.972865	0.974534	224814	22002	0.00583668	2153	0.572775	31358646	1441.36	0.20371	1291.9	26	364	0.59879	1502179	0.277676	4.60508e+07
1137KN209	Eunova	stress	93656.9	15237.8	0.00534459	2492	0.248072	2820374	847.403	912.543	0.206811	1183.67	745.975	19.6667	267.837	5323.02	38.8064	0.49781	0.499661	0.218201	747.959	1.20219	1.20425	239471	25749	0.00453987	2768	0.51502	29127017	1635.53	0.180256	1228.84	27	370	0.598393	1989309	0.254667	4.72777e+07
1137KN210	Eunova	stress	83733.6	12636.9	0.00671909	1913.33	0.24922	2504656	783.733	899.526	0.197454	881.333	795.72	19	252.068	4622.65	38.1304	0.497012	0.483763	0.220254	780.451	1.01236	1.0141	218304	24213	0.00468021	2685	0.52519	27130591	1711.12	0.177009	1114.18	28	293	0.593649	1489281	0.258176	4.03572e+07
1137KN211	Eunova	stress	86337.8	13419.6	0.00643463	2104.67	0.252652	2696445	840.511	915.05	0.202632	1051.67	713.553	16	301.272	4736.86	38.4678	0.502912	0.492608	0.221765	696.104	1.13822	1.14017	213295	22144	0.0054684	2298	0.524616	26592731	1495.34	0.206417	1093.34	26	323	0.596408	1399020	0.256181	4.11321e+07
1137KN212	Eunova	stress	85629.4	13469.2	0.00600409	2126.67	0.246096	2526418	795.22	880.722	0.223424	1160	769.348	21.3333	214.503	4574.4	39.2499	0.501091	0.496237	0.21628	694.135	1.00226	1.00398	218570	22711	0.00532699	2359	0.537651	28338690	1461.77	0.170467	1236.37	27	325	0.591868	1533111	0.25015	4.1296e+07
1137KN213	Eunova	stress	90854.9	14717.3	0.00539951	2395.67	0.243513	2.5981e+06	785.374	887.637	0.215657	1022.33	782.151	20.6667	267.245	5225.21	37.9899	0.500088	0.496852	0.2192	689.541	1.05402	1.05583	235369	27958	0.00378505	3320	0.520218	29068293	1645.02	0.190638	1247.02	28	306	0.60992	1680187	0.253189	4.54688e+07
1137KN214	Eunova	stress	89058.3	14759.6	0.00519907	2450.67	0.24606	2696419	811.63	872.111	0.208679	1051.67	743.507	22.3333	245.909	5465.13	35.936	0.496062	0.481634	0.217598	699.715	1.0845	1.08636	242101	26054	0.00448319	2803	0.535316	31289525	1527.37	0.195974	1239.72	37	262	0.606229	1546658	0.253711	4.52025e+07
1137KN215	Eunova	stress	88521.2	13304.1	0.00652172	2007.67	0.24987	2.75167e+06	762.072	868.9	0.206297	985.667	800.18	22.6667	215.368	4832.03	38.4069	0.500993	0.48157	0.216175	734.503	0.984567	0.986256	241220	26129	0.00444041	2830	0.536759	31009108	1562.59	0.167566	1269.69	20	419	0.602102	1599692	0.252004	4.48481e+07
1137KN216	Eunova	stress	90905.3	14500.4	0.00555379	2322.67	0.246339	2.71911e+06	787.671	848.517	0.226549	1192.67	702.294	23	220.29	4859.28	39.4573	0.497771	0.490344	0.216203	690.525	1.00105	1.00276	210094	22458	0.00523599	2400	0.528038	26713919	1324.16	0.215574	1117.8	30	288	0.596054	1451085	0.250932	4.2982e+07
1137KN217	Streif	control	143349	17091.8	0.00642596	2052.33	0.253511	4534293	701.027	890.44	0.342425	1136	787.827	25.6667	264.084	6557.69	39.7298	0.512529	0.583931	0.22835	695.776	1.03019	1.03196	366421	27649	0.00602415	2086	0.532243	46554999	1681.83	0.314033	1029.21	37	327	0.633939	2215475	0.252716	8.95105e+07
1137KN218	Streif	control	152030	14964.4	0.00690825	1846.33	0.242078	5.00722e+06	606.179	738.513	0.393212	1173	653.654	22.6667	244.768	5382.42	40.4873	0.517024	0.617574	0.228863	638.342	1.12611	1.12804	359261	29323	0.0052513	2393	0.536749	46303748	1446.96	0.328592	955.856	40	291	0.641322	2187636	0.252828	75030271
1137KN219	Streif	control	154667	18909.4	0.0057126	2329.67	0.251713	4815260	646.547	973.333	0.393991	1180.67	679.599	23.3333	302.611	6883.26	39.8147	0.513324	0.583204	0.228087	736.801	1.15601	1.158	404625	26659	0.00715625	1756	0.553785	54311836	1658.43	0.360266	1136.85	36	325	0.632762	2415957	0.252629	1.01488e+08
1137KN220	Streif	control	148214	16667.5	0.00731676	1896	0.25499	4.70414e+06	617.337	828.829	0.418226	1133.67	705.553	25.3333	263.986	6199.96	41.1063	0.502953	0.553111	0.227599	663.613	0.911379	0.912942	352050	27201	0.00598114	2101	0.560182	47755405	1703.01	0.324251	1039.14	46	257	0.630677	2016556	0.249001	9.07153e+07
1137KN221	Streif	control	154439	19103.7	0.00545702	2378	0.262199	5.38007e+06	690.853	856.749	0.39516	1036.67	728.319	25.3333	292.859	7263.64	38.357	0.50885	0.539948	0.229766	674.115	1.12073	1.12266	383486	26395	0.00691981	1816	0.58739	55341167	1730.11	0.301423	1203.62	26	470	0.637861	2216655	0.251595	9.86555e+07
1137KN222	Streif	control	159933	18924.5	0.00684862	2317	0.25994	5.32804e+06	700.699	851.799	0.416923	1239.67	694.142	23.6667	278.383	6681.09	42.3805	0.511518	0.59535	0.228702	685.93	1.05818	1.05999	409602	30547	0.00551641	2278	0.55209	54592335	1643.96	0.291035	1096.83	32	414	0.637501	2496803	0.252423	1.05586e+08
1137KN223	Streif	control	157418	18321.9	0.0062345	2155.33	0.259649	5.31924e+06	682.977	871.823	0.388229	946	715.312	26.3333	269.597	6636.46	41.8288	0.510959	0.578998	0.2292	726.955	0.998203	0.999915	435562	33523	0.00487069	2580	0.566182	59806586	1589.88	0.319279	1289.96	38	351	0.637064	2595484	0.253366	1.07169e+08
1137KN224	Streif	control	148938	18596.9	0.00631617	2417	0.258919	5.01982e+06	674.443	838.945	0.408989	1159.33	709.706	21.3333	328.692	6806.79	39.7543	0.512924	0.588317	0.229977	662.3	0.984983	0.986673	413785	29999	0.0057803	2174	0.565914	56776371	1722.72	0.358709	962.349	31	410	0.629519	2376930	0.253025	9.88287e+07
1137KN225	Streif	control	149284	17575.6	0.00659137	2101.33	0.26163	4956898	642.28	836.681	0.433701	1217	742.09	21.6667	278.668	5903.6	43.3865	0.513278	0.574221	0.229221	629.809	0.9908	0.992499	368203	27685	0.00603862	2081	0.569217	50860777	1549.1	0.300482	1048.4	35	336	0.636915	2149704	0.255373	9.34431e+07
1137KN226	Streif	stress	110341	15033.7	0.00626192	2063	0.26786	4.08588e+06	703.981	862.363	0.287622	989.333	709.585	24.3333	213.731	5110.35	41.9527	0.507397	0.524169	0.228794	671.818	0.998205	0.999917	295608	23536	0.00670922	1873	0.56977	41001811	1694.3	0.242686	1042.44	32	335	0.611326	1836831	0.260876	6.18848e+07
1137KN227	Streif	stress	113914	14939.2	0.00663074	1971.67	0.271042	4335730	771.261	922.798	0.283075	909.333	699.93	21.3333	260.282	5460.86	39.9724	0.50651	0.513463	0.226836	647.531	1.00648	1.0082	337094	29826	0.0047636	2638	0.571421	46829662	1746.54	0.243964	1408.94	31	394	0.615539	1945863	0.261637	6.82251e+07
1137KN228	Streif	stress	116587	15744.2	0.00622144	2139.67	0.274683	4.62424e+06	752.882	860.543	0.29351	944.333	684.708	28	218.72	5737.2	40.1748	0.503369	0.529709	0.230007	688.556	1.00765	1.00938	311222	24488	0.0065246	1926	0.57503	43490098	1555.2	0.249184	1241.09	30	358	0.620213	1852461	0.261802	6.70928e+07
1137KN229	Streif	stress	115146	15074.7	0.00648141	1978.67	0.270786	4327446	725.642	846.404	0.297446	924.333	659.171	26.3333	220.737	5614.45	39.3744	0.512784	0.579892	0.230139	678.71	0.998206	0.999919	330346	27291	0.00557514	2254	0.579307	46557349	1528.23	0.261573	1220.57	36	309	0.625207	1996672	0.26122	6.82689e+07
1137KN230	Streif	stress	116339	15355	0.00632318	2034.33	0.270234	4.35048e+06	899.586	985.417	0.271115	960.333	710.081	21	276.472	5738.18	38.6565	0.509819	0.538037	0.230698	679.695	1.0107	1.01243	308704	24665	0.00637887	1970	0.581674	43838316	1448.46	0.243308	1273.76	31	337	0.621072	1847901	0.264797	6.66787e+07
1137KN231	Streif	stress	117439	15446.2	0.00626503	2037.67	0.271987	4.489e+06	721.047	872.015	0.277542	1222.67	791.371	22	255.766	5602.64	39.8313	0.506158	0.529919	0.227579	684.946	0.936925	0.938532	306173	26994	0.00528221	2379	0.574494	42888567	1438.52	0.261578	1172.84	31	355	0.618847	1861163	0.262332	6.70327e+07
1137KN232	Streif	stress	106713	13243.7	0.00769201	1648.33	0.27037	4055310	682.32	839.358	0.275439	1067.33	771.957	21.6667	219.626	4687.96	41.8606	0.510298	0.590204	0.229686	708.248	1.02653	1.02829	299614	26448	0.00538405	2334	0.583131	42687880	1733.74	0.21908	1244.93	32	352	0.617846	2006093	0.26082	6.02541e+07
1137KN233	Streif	stress	114428	13813.8	0.00809709	1694.67	0.271825	4.33344e+06	717.109	856.964	0.285085	1201.33	647.404	19.6667	262.836	4998.1	41.161	0.518834	0.641984	0.22868	681.746	0.97597	0.977644	296622	22881	0.00711976	1765	0.568389	40828145	1668.96	0.288154	920.863	29	310	0.619942	1799959	0.259089	6.42871e+07
1137KN234	Streif	stress	107826	14559.8	0.00664903	1979.67	0.271098	3.53525e+06	626.527	812.556	0.294928	1245.33	757.122	25.6667	229.38	5440.51	38.5494	0.507835	0.561423	0.22891	694.463	1.09196	1.09384	289362	25104	0.00577233	2177	0.561987	39297150	1488.82	0.251519	1207.01	35	283	0.600117	1909658	0.261618	5.98322e+07
1137KN157	BarkeCS	stress	104041	15159.4	0.00579627	2216.67	0.252291	3080029	662.957	844.072	0.314062	1151.33	655.764	21.3333	272.27	5813.34	35.8468	0.502061	0.541538	0.231041	633.091	0.973591	0.975261	290386	23281	0.00673439	1866	0.566757	39814521	1685.39	0.243541	1183.01	33	279	0.628916	1774212	0.26545	5.7834e+07
1137KN158	BarkeCS	stress	101679	14170.2	0.00691113	1998.67	0.250422	2998965	762.4	829.419	0.298316	1158.33	610.85	21.3333	251.716	5181.24	38.9966	0.505833	0.544528	0.226968	649.501	0.972224	0.973892	262091	23821	0.00580433	2165	0.556673	35151728	1368.23	0.282946	943.088	30	323	0.622892	1584085	0.262805	53696715
1137KN159	BarkeCS	stress	103301	13610.6	0.00739197	1805.33	0.265717	3506196	890.397	816.199	0.267486	1143.67	654.65	16.6667	313.351	5235.39	38.3149	0.499704	0.491315	0.230487	621.604	1.01247	1.0142	286596	22255	0.00727221	1728	0.571465	39669037	1465.6	0.255347	1076.69	25	372	0.610436	1723481	0.263675	5.70467e+07
1137KN160	BarkeCS	stress	97922.6	13053.4	0.00747286	1746	0.270853	3.58252e+06	723.017	807.856	0.314473	1114.67	604.61	21.6667	229.169	4845.49	38.9459	0.509519	0.581748	0.229399	583.533	0.984049	0.985737	251904	19920	0.00797865	1575	0.573478	35254094	1435.55	0.257612	1138.18	30	275	0.624121	1545037	0.262023	5.0698e+07
1137KN161	BarkeCS	stress	102699	12723.2	0.00834915	1594	0.269851	3.70956e+06	738.114	793.333	0.331578	1028.33	657.745	19	259.019	4604.27	41.4404	0.515927	0.650482	0.229827	617.666	1.13314	1.13508	274069	19872	0.00872665	1440	0.588978	39423916	1513.68	0.295898	977.932	23	347	0.631842	1700618	0.26163	5.54608e+07
1137KN162	BarkeCS	stress	108897	14626.7	0.00673917	1983	0.264715	3705512	621.604	784.41	0.35173	1076.67	655.529	18.3333	285.457	5129.05	39.8903	0.509876	0.610395	0.230417	647.86	1.06026	1.06208	257443	21239	0.00717259	1752	0.579009	36275648	1654.34	0.269974	858.598	39	234	0.622819	1553566	0.261837	5.69965e+07
1137KN163	Beatrix	control	140066	16155.1	0.00735318	1890.67	0.242949	3678409	644.578	748.652	0.445232	1097	657.504	21	287.473	5906.22	40.9772	0.523393	0.648273	0.228974	643.593	1.05343	1.05524	350488	26606	0.00622406	2019	0.540852	45384679	1500.38	0.336782	1009.57	41	280	0.65361	2090549	0.251887	8.5538e+07
1137KN164	Beatrix	control	135337	15896.5	0.00826557	1925.67	0.246221	3.79383e+06	620.947	808.918	0.415658	1001.67	723.637	21	268.961	5544.55	43.0336	0.515974	0.610004	0.228268	650.157	0.986088	0.98778	368806	29213	0.00543293	2313	0.533456	46902266	1620.9	0.384761	883.812	26	430	0.634614	2055684	0.251568	8.47825e+07
1137KN165	Beatrix	control	140251	17898.8	0.00625913	2322.33	0.242179	3.65935e+06	726.299	864.584	0.390492	1167	687.361	28	237.718	6637.11	38.7045	0.505949	0.547962	0.228099	695.776	1.11541	1.11732	376203	29316	0.00550191	2284	0.545862	49347220	1543.52	0.296265	1182.5	40	285	0.63548	2200442	0.250799	8.87376e+07
1137KN166	Beatrix	control	140114	17070.5	0.00766435	2146.33	0.247943	3.98653e+06	658.034	854.973	0.38921	1198	621.899	23.6667	247.921	5961.03	41.9914	0.515401	0.601003	0.226784	762.4	1.05458	1.05639	375743	28856	0.00567074	2216	0.532323	47734823	1638.76	0.304201	1168.69	28	395	0.640305	2091915	0.249704	8.85963e+07
1137KN167	Beatrix	control	131304	15910.6	0.00689591	1943.67	0.250062	3.7866e+06	677.397	842.878	0.373703	1206	754.381	22	279.946	5927.88	39.7876	0.507889	0.544878	0.229091	646.875	1.03601	1.03779	344612	27835	0.00559002	2248	0.545699	45028469	1539.19	0.326553	1078.85	28	411	0.642662	2004237	0.252969	7.9512e+07
1137KN168	Beatrix	control	142385	17423.9	0.00669686	2184.33	0.241989	3.86842e+06	774.543	920.497	0.345362	878.333	751.267	21.3333	306.475	6283.98	41.2579	0.513629	0.601562	0.227748	667.88	0.998154	0.999866	406218	31582	0.00511869	2455	0.532284	52085069	1681.4	0.304377	1192.56	33	393	0.640106	2364181	0.250387	9.36128e+07
1137KN169	Beatrix	control	132784	16237.2	0.00697361	2012.67	0.251564	3955606	783.405	848.55	0.361332	1211	699.169	30.6667	195.716	6013.87	39.4519	0.515213	0.603315	0.229057	665.582	0.917547	0.91912	364710	27492	0.00606485	2072	0.531596	46409942	1484.38	0.316395	1046.28	26	389	0.628186	2065296	0.252438	8.27199e+07
1137KN170	Beatrix	control	133359	15025.2	0.00820923	1731	0.248268	3.93417e+06	785.374	843.999	0.425011	1123.67	566.382	19.3333	292.107	5201.58	43.5698	0.530237	0.683467	0.232055	538.57	0.996678	0.998387	349313	25679	0.00665944	1887	0.562014	47580663	1548.65	0.405976	792.885	33	299	0.632098	2124903	0.254442	8.13052e+07
1137KN171	Beatrix	control	128814	15144	0.00766171	1805.33	0.241925	3.33415e+06	649.501	849.91	0.416329	1102.33	613.298	18.6667	265.623	5048.97	46.2782	0.512013	0.610659	0.23064	566.467	0.99377	0.995475	324409	25130	0.00645754	1946	0.537478	41873657	1672.19	0.413917	935.51	27	400	0.634257	2021534	0.249086	7.56832e+07
1137KN172	Beatrix	stress	112259	14262.8	0.00713935	1819.67	0.263637	3.95132e+06	654.752	792.528	0.333827	1152.67	661.218	21.6667	229.271	4857.63	42.2157	0.515145	0.609379	0.229398	671.162	0.927829	0.92942	314983	25977	0.00586665	2142	0.550602	41856425	1415.52	0.268384	1130.38	35	297	0.629878	1891128	0.258509	6.49912e+07
1137KN173	Beatrix	stress	111239	15007.1	0.00628178	2027.33	0.255436	3.52687e+06	638.67	780.879	0.334889	1028	689.84	26.3333	228.263	5511.07	42.0545	0.508715	0.576694	0.226505	672.803	0.979607	0.981288	325544	27883	0.0052623	2388	0.557526	43822675	1747.08	0.246358	1260.68	28	391	0.630656	1983680	0.257984	6.54715e+07
1137KN174	Beatrix	stress	108581	13901.7	0.00724317	1788.67	0.261958	3.79082e+06	725.314	818.686	0.311138	1020.33	692.66	21	233.84	4794.95	42.0918	0.510567	0.554147	0.226808	712.514	0.987485	0.989179	299465	26498	0.00536108	2344	0.545254	39417831	1456.05	0.255879	1295.38	36	301	0.623273	1868117	0.255174	6.1294e+07
1137KN175	Beatrix	stress	117379	14604.1	0.00700713	1820.33	0.260383	3.90758e+06	736.801	882.288	0.299804	984.667	742.761	22.3333	249.975	5354.2	40.515	0.510652	0.556663	0.228685	691.51	0.919879	0.921456	305924	24994	0.00615395	2042	0.564547	42046731	1479.24	0.289107	1161.82	34	289	0.632104	1969054	0.256701	6.69713e+07
1137KN176	Beatrix	stress	111219	14778.4	0.00678605	1977.33	0.266512	3.99439e+06	690.197	829.638	0.301234	1054	695.941	22.3333	233.122	5106.08	41.5699	0.505153	0.528211	0.230621	713.171	1.0346	1.03638	316709	25642	0.00605317	2076	0.579212	44624060	1580.44	0.243202	1239.32	29	353	0.628869	1944705	0.258515	6.45656e+07
1137KN177	Beatrix	stress	117152	14988.1	0.00744661	1949.67	0.264431	4134120	623.901	843.019	0.336273	898.667	690.416	20.3333	254.51	5274.44	42.6232	0.510145	0.590573	0.227825	663.613	0.979177	0.980856	312190	22886	0.00749336	1677	0.565959	43024028	1611.69	0.267278	1141.81	28	355	0.611945	1897050	0.259597	6.75228e+07
1137KN178	Beatrix	stress	109733	13337.9	0.00844103	1648.67	0.274209	4273979	626.855	771.161	0.335926	938.667	664.64	22	214.467	4781.49	42.0543	0.513185	0.591178	0.230222	666.239	0.965685	0.967341	340448	24831	0.00693891	1811	0.574396	47773588	1606.68	0.28465	1262.01	37	282	0.620524	1911303	0.256034	6.60471e+07
1137KN179	Beatrix	stress	108678	13521	0.00786155	1704.67	0.263852	3791832	627.183	754.587	0.357873	1117.33	620.081	23.6667	217.405	4686.97	42.5969	0.51132	0.58501	0.228988	697.745	1.03584	1.03761	318072	27451	0.0053045	2369	0.561046	43144534	1536.32	0.262288	1216.78	25	456	0.624448	1865112	0.254946	6.32256e+07
1137KN180	Beatrix	stress	108563	14090.5	0.00815332	1881	0.268659	3.96349e+06	633.747	773.632	0.347871	1314.67	677.046	24.6667	196.068	4852.38	42.7691	0.512496	0.573173	0.227976	621.276	0.985009	0.986698	302495	24282	0.0064476	1949	0.571269	42015524	1701.98	0.28351	991.876	36	264	0.630391	1811005	0.256229	6.15931e+07
1137KN181	Djamilia	control	118703	16338.3	0.00562951	2252.33	0.252652	3.64622e+06	681.992	819.458	0.320213	1142.67	753.984	23	241.293	5455.61	41.3479	0.516708	0.535517	0.225544	652.454	0.967404	0.969064	261456	24897	0.00530227	2370	0.55741	35210879	1420.93	0.258066	1127.34	32	317	0.646361	1593336	0.257395	6.26109e+07
1137KN182	Djamilia	control	116408	17658.9	0.00511582	2713	0.224492	2304241	665.91	826.921	0.322006	1002	710.329	24.6667	242.989	5940.03	38.3995	0.510577	0.527116	0.221808	659.675	1.11389	1.1158	269555	26631	0.00477627	2631	0.52318	33309443	1551.64	0.243118	1040.49	24	418	0.635784	1541159	0.255034	6.23445e+07
1137KN105	Franken	stress	98842.9	13142.6	0.00780271	1777.33	0.251368	2.92281e+06	540.868	716.291	0.356137	1223.67	618.626	25	190.529	4419.49	41.7287	0.50984	0.575099	0.230228	630.465	1.03826	1.04004	263035	23777	0.00584754	2149	0.55864	35134068	1359.92	0.28641	1029.06	36	260	0.626538	1611731	0.262339	5.22928e+07
1137KN106	Franken	stress	97148.7	14727.5	0.00566054	2234	0.246053	2652207	565.482	768.32	0.30455	1299.33	684.395	26.3333	205.197	5289.87	37.4296	0.49999	0.502754	0.225206	673.459	0.980076	0.981757	258995	24919	0.00524254	2397	0.570249	35605701	1493.11	0.223017	1387.05	25	405	0.630557	1670146	0.26357	5.10003e+07
1137KN107	Franken	stress	96167.6	12361.8	0.00809907	1594.33	0.257424	3.13495e+06	556.949	749.178	0.329307	1154.33	548.99	22	215.014	4693.21	38.7874	0.503517	0.513113	0.224906	662.957	1.09173	1.0936	256120	23859	0.00565543	2222	0.552468	33922069	1569.21	0.268076	1108.26	28	341	0.622612	1559719	0.259103	5.02043e+07
1137KN108	Franken	stress	104411	14843.7	0.00657617	2155.33	0.254161	3.19731e+06	580.908	747.01	0.361987	1251	665.782	21	266.275	5328.92	38.1812	0.503873	0.490199	0.228924	593.379	1.04746	1.04926	249223	19712	0.00806053	1559	0.564085	33988406	1477.35	0.29737	823.311	23	350	0.613161	1536823	0.259919	5.37686e+07
1137KN109	Intensiv	control	130334	14353.7	0.00637015	2150	0.255741	3.03692e+06	627.511	751.253	0.319361	1101.33	645.916	25	201.11	4998.76	38.2256	0.506924	0.509843	0.223552	601.584	0.944467	0.946087	231110	23396	0.00530674	2368	0.560911	31079323	1507.44	0.258223	968.363	27	368	0.599688	1297377	0.257684	4.79935e+07
1137KN110	Intensiv	control	128932	17055.7	0.00584471	2276.33	0.244287	3.42408e+06	553.011	784.38	0.400419	1333.33	681.572	23.3333	253.7	5549.8	42.3836	0.506902	0.510978	0.226357	660.331	1.07311	1.07495	293811	25783	0.00555543	2262	0.539559	38057932	1609.58	0.26694	1200.66	29	367	0.568125	2123386	0.248369	7.20916e+07
1137KN111	Intensiv	control	135388	18395.1	0.00606785	2536.67	0.250426	3.89518e+06	614.055	849.927	0.372829	1186.67	708.371	30.3333	209.203	6371.93	40.3068	0.493639	0.39921	0.222903	713.827	1.1362	1.13814	335187	35304	0.00337987	3718	0.524981	41715411	1658.27	0.275747	1052.11	36	409	0.638917	1738072	0.247988	8.0856e+07
1137KN112	Intensiv	control	130806	18141.7	0.00515262	2526.67	0.240967	3.3948e+06	595.02	863.172	0.350195	1241.33	742.378	25.3333	243.212	5985.97	40.6313	0.498914	0.42925	0.224482	734.503	0.964332	0.965986	287576	27399	0.0048147	2610	0.533775	36710463	1614.64	0.230024	1076.96	31	361	0.61071	1651838	0.248066	7.23595e+07
1137KN113	Intensiv	control	130975	17319.9	0.00598838	2312	0.245225	3.37975e+06	668.536	843.829	0.348072	1321	728.856	28.3333	208.785	5881.28	41.0128	0.499153	0.464948	0.223448	679.366	0.93524	0.936844	326272	33601	0.0036319	3460	0.525537	40633014	1515.58	0.258325	1151.29	37	351	0.63089	1773989	0.248457	7.71732e+07
1137KN114	Intensiv	control	122165	17110.2	0.00555206	2409	0.245939	3.33934e+06	659.346	837.172	0.355261	1159.33	672.275	24.6667	232.842	5684.36	40.4245	0.498307	0.444267	0.225868	686.259	1.02798	1.02974	299166	26616	0.00530899	2367	0.529754	37791286	1667.72	0.316125	788.693	28	377	0.606333	1599028	0.2515	6.89278e+07
1137KN115	Intensiv	control	138246	19129.9	0.00565524	2686	0.240431	3.56453e+06	618.65	857.183	0.354387	1091.67	692.654	25.6667	261.758	6718.84	39.1528	0.49887	0.450151	0.220928	741.724	1.06485	1.06667	346009	33826	0.00380108	3306	0.52186	42317524	1668.16	0.276713	1109.5	28	457	0.633483	1738311	0.248382	8.38854e+07
1137KN116	Intensiv	control	133486	17605.8	0.00622626	2371.67	0.237295	3.62138e+06	612.743	863.571	0.3838	1117.67	631.145	30.6667	198.953	6138.58	39.5862	0.503282	0.48903	0.223678	698.074	1.01842	1.02017	331097	35744	0.00325722	3858	0.503401	39773560	1677.89	0.289358	1024.61	24	560	0.619105	1873305	0.235786	7.92325e+07
1137KN117	Intensiv	control	122674	15615.9	0.00686674	2009.33	0.245973	3.37938e+06	579.923	779.951	0.377336	1133.67	652.476	24.3333	221.679	5359.45	41.4605	0.507762	0.500006	0.221886	669.192	0.961023	0.962671	297171	29698	0.00423538	2967	0.520721	36552715	1598.13	0.251892	1217.54	23	490	0.615556	1636066	0.247638	6.89836e+07
1137KN118	Intensiv	stress	101670	15123.9	0.00582901	2260.67	0.254178	3237564	606.507	858.694	0.278248	992.667	688.897	27.6667	198.615	5436.24	38.2406	0.501861	0.477	0.220326	733.847	1.02822	1.02998	279435	29682	0.00398679	3152	0.549174	36938456	1747.09	0.177288	1447.1	29	402	0.604083	1690602	0.250535	5.54398e+07
1137KN119	Intensiv	stress	108585	15650.4	0.005892	2290.33	0.246662	3.16362e+06	683.633	833.08	0.308553	1146.67	697.103	22.6667	251.367	5674.19	37.7139	0.515077	0.576245	0.21922	696.433	0.973113	0.974782	262370	30120	0.00363505	3457	0.540991	33861821	1595.26	0.219078	1226.49	39	298	0.630276	1579881	0.25196	5.7374e+07
1137KN120	Intensiv	stress	104236	14826.6	0.00646496	2153.67	0.249434	3.15739e+06	658.362	824.61	0.299137	1168	680.484	26.6667	201.522	5258.03	38.6227	0.512526	0.582876	0.219993	701.027	0.964533	0.966187	260104	27285	0.00439076	2862	0.54513	33969882	1526.15	0.197649	1223.7	27	361	0.611921	1600346	0.254541	5.48378e+07
1137KN121	Intensiv	stress	107020	14453.8	0.00671264	1968	0.257965	3576391	642.937	791.676	0.326661	1229.67	645.83	29.6667	171.946	5094.26	40.0345	0.513287	0.550728	0.219009	614.384	0.998118	0.99983	255089	28883	0.00384293	3270	0.528447	32079683	1759.96	0.234078	1141.25	31	344	0.612458	1591755	0.251434	5.5757e+07
1137KN122	Intensiv	stress	107473	15912.3	0.00566095	2381	0.252549	3.42021e+06	683.633	866.808	0.285288	998.333	692.346	23	289.529	5963.33	36.5232	0.511014	0.570363	0.220713	649.501	0.987734	0.989429	266210	28982	0.003983	3155	0.546061	34868831	1612.47	0.213362	1185.47	40	294	0.618135	1593899	0.252215	5.72009e+07
1137KN123	Intensiv	stress	103515	14673	0.00623867	2084.67	0.257383	3.42151e+06	612.743	803.115	0.31206	974.333	613.967	26	195.332	4924.26	40.8386	0.508615	0.541014	0.222645	711.858	1.02202	1.02378	268463	28710	0.00409328	3070	0.542917	34859621	1672.92	0.222394	975.35	30	393	0.615895	1683926	0.252374	5.53271e+07
1137KN124	Intensiv	stress	108967	15232.9	0.00618149	2150	0.25553	3.55529e+06	625.542	899.233	0.284132	1018.33	673.29	24	216.16	5165.81	40.3985	0.509188	0.535231	0.22205	797.189	0.979585	0.981266	273810	30400	0.00372337	3375	0.552236	36470368	1556.86	0.222499	1290.28	32	346	0.622714	1735439	0.252542	58818004
1137KN125	Intensiv	stress	111630	15977.9	0.00610927	2311.67	0.260236	3.73926e+06	671.49	834.446	0.31359	1082.33	649.606	25.3333	223.685	5737.53	37.9682	0.506559	0.552118	0.221759	632.763	0.986459	0.988151	284956	29386	0.00414732	3030	0.543279	37042908	1661.45	0.259251	943.158	36	332	0.620731	1645546	0.252652	6.14694e+07
1137KN126	Intensiv	stress	104597	14805.6	0.00610609	2102	0.260562	3.56739e+06	633.091	752.89	0.337467	1174.67	626.481	22.3333	235.383	5126.1	38.9616	0.512363	0.580098	0.218112	637.686	0.938344	0.939953	276750	27151	0.00471888	2663	0.557664	37518387	1690.7	0.232953	1023.77	23	472	0.617638	1759722	0.251536	5.67614e+07
1137KN127	Bavaria	control	128150	15635.6	0.00747973	1925.33	0.255945	3.88952e+06	607.163	803.986	0.407301	1316	724.68	19.6667	264.24	5180.91	43.371	0.507493	0.555303	0.225653	602.24	0.998125	0.999837	286215	27028	0.00492413	2552	0.544742	36976665	1607.49	0.339904	740.266	22	445	0.618465	1643008	0.249981	7.0722e+07
1137KN128	Bavaria	control	138769	17746.2	0.00586095	2289.67	0.25387	4285676	663.285	859.142	0.384934	1298	698.1	24.6667	283.266	6552.44	39.1061	0.504005	0.544568	0.224279	703.653	1.06392	1.06574	313998	29279	0.00460307	2730	0.552415	41738960	1640.34	0.257411	1250.15	24	451	0.63082	1891865	0.249783	8.0213e+07
1137KN129	Bavaria	control	139684	17850.3	0.0059243	2295.67	0.261456	4.63984e+06	669.521	821.895	0.404443	1180.67	627.964	23.3333	273.563	6183.88	40.9248	0.504317	0.525308	0.221365	642.28	1.01362	1.01536	342176	29592	0.00491066	2559	0.544471	44969557	1652.92	0.325809	948.106	28	435	0.623234	1926803	0.244541	8.42872e+07
1137KN130	Bavaria	control	119809	15021.5	0.00698603	1895	0.242991	3.03888e+06	595.676	772.227	0.364749	1216	706.839	28.3333	193.254	5473.99	40.1829	0.498915	0.472579	0.228062	660.331	1.0215	1.02325	294129	25541	0.00566819	2217	0.549218	38677909	1568.17	0.249383	1136.04	22	492	0.614059	1786166	0.248775	6.70267e+07
1137KN235	Ursa	control	109932	15846.6	0.0060066	2330.67	0.235974	2682135	615.696	808.172	0.327005	1238	651.246	23.6667	230.609	5474.32	39.7307	0.50233	0.497472	0.227381	661.316	0.901848	0.903395	318068	29607	0.0045613	2755	0.516641	38908548	1713.55	0.291963	1036.74	27	411	0.63743	1822288	0.255932	6.39548e+07
1137KN236	Ursa	control	111761	15466.9	0.00689828	2177.33	0.239216	2768068	645.234	797.385	0.320839	1211.67	660.51	21.3333	251.765	5352.88	40.277	0.508463	0.545978	0.226779	666.239	0.954213	0.95585	281548	28585	0.00433024	2902	0.511838	33844776	1684.98	0.231638	1191.64	34	308	0.630669	1673821	0.256926	6.11727e+07
1137KN237	Ursa	control	109503	14378	0.00737235	1925	0.24362	2.95822e+06	599.615	776.207	0.374037	1174.33	617.577	26	188.679	4962.99	41.5598	0.514583	0.576021	0.223458	600.599	0.97625	0.977925	280827	25863	0.00527777	2381	0.539808	36548601	1497.95	0.272729	943.466	34	310	0.629103	1602609	0.254655	5.98596e+07
1137KN238	Ursa	control	107739	14888	0.00630111	2065.33	0.240386	2881912	686.587	828.962	0.318994	928	688.156	20.6667	276.043	4956.42	41.3841	0.512812	0.598813	0.224741	686.915	0.98528	0.98697	266925	24990	0.00537254	2339	0.524107	33255197	1555.85	0.243947	1200.61	33	311	0.644972	1615568	0.25601	5.74192e+07
1137KN239	Ursa	control	124227	17067.9	0.00546982	2351.67	0.245479	3.48841e+06	696.433	883.938	0.291269	1292	771.52	25	245.095	6117.91	39.3723	0.504239	0.510699	0.225931	734.832	1.07501	1.07685	324794	30819	0.00429766	2924	0.540947	42078121	1669.74	0.238271	1286.71	31	356	0.626393	1908138	0.254381	7.30317e+07
1137KN240	Ursa	control	119908	15442.6	0.00746235	2026.33	0.247946	3454806	703.981	852.163	0.331641	965.333	711.705	22	240.901	5338.11	41.1948	0.502721	0.49013	0.225178	652.126	0.991427	0.993128	314728	28588	0.00484067	2596	0.534992	40168625	1632.61	0.305906	1042.8	29	402	0.634408	1793751	0.253318	6.93912e+07
1137KN241	Ursa	control	120081	16954.3	0.00574675	2422.33	0.245516	3.40709e+06	591.738	851.032	0.320135	1303	694.343	22.6667	259.809	5763.46	39.9265	0.503691	0.520259	0.225081	792.594	1.05357	1.05538	327101	31856	0.00405105	3102	0.527763	41082444	1631.39	0.259683	1204.35	28	456	0.638687	1897704	0.253617	7.08443e+07
1137KN242	Ursa	control	97968.5	13663.8	0.00674185	1908	0.235323	2443808	714.483	793.502	0.284218	923	669.653	17.3333	294.663	4926.23	38.5626	0.50608	0.524001	0.221643	654.424	1.04934	1.05114	247478	22895	0.00593313	2118	0.489394	28544738	1488.29	0.23435	1073.61	22	371	0.631696	1509503	0.255633	5.02741e+07
1137KN243	Ursa	control	112563	15168.3	0.00619752	2046.67	0.244651	3207235	637.686	798.49	0.304914	1118	704.797	25.6667	200.188	4951.5	42.0885	0.510058	0.559439	0.223529	706.607	1.00789	1.00962	306071	30949	0.0040161	3129	0.51448	37387176	1739.31	0.238896	1287.08	31	386	0.642576	1842078	0.254105	6.42389e+07
1137KN244	Ursa	stress	97707.7	13710.4	0.00658095	1925.67	0.256197	3.17582e+06	738.442	854.18	0.256449	937.333	761.541	16.6667	284.699	4726.68	40.3266	0.506169	0.541335	0.225413	663.613	0.998121	0.999833	239440	24416	0.00504876	2489	0.540341	30985137	1646.11	0.197021	1235.21	27	370	0.616791	1521072	0.262552	4.93193e+07
1137KN245	Ursa	stress	95334.6	13689.7	0.00664247	1974.67	0.258465	3.24221e+06	733.519	844.463	0.257397	964.667	680.981	20	252.204	4717.49	40.3743	0.508291	0.55254	0.224743	667.88	0.999472	1.00119	254541	25101	0.00507732	2475	0.54348	33207849	1765.47	0.199268	1213.77	30	316	0.615642	1672873	0.261836	4.96157e+07
1137KN246	Ursa	stress	99523.1	14016.3	0.0064654	1977.67	0.249019	2.95431e+06	796.204	878.648	0.249803	1080.33	693.689	20	239.346	4720.12	41.6831	0.508092	0.564094	0.224114	672.474	1.02584	1.0276	272946	29012	0.00407602	3083	0.537612	35085968	1714.28	0.219872	1172.47	35	309	0.62611	1741231	0.259796	5.36355e+07
1137KN247	Ursa	stress	102484	15179.1	0.00573348	2261.67	0.250675	3.14397e+06	774.872	918.036	0.24217	990.333	787.505	21.6667	245.681	5313.17	39.5757	0.506423	0.577692	0.225422	695.12	1.11228	1.11419	255460	26560	0.00455138	2761	0.521706	31684097	1577.72	0.201062	1236.61	25	407	0.632764	1634040	0.26116	5.34329e+07
1137KN248	Ursa	stress	98580.5	14181.7	0.00626946	2046	0.25126	3.07499e+06	747.631	879.961	0.25037	1046	685.024	22	228.09	4867.81	40.4106	0.508554	0.567155	0.225905	759.446	1.03431	1.03608	277156	26168	0.0050876	2470	0.534229	35529794	1671.92	0.205284	1214.95	37	274	0.614783	1761464	0.258738	5.35357e+07
1137KN249	Ursa	stress	88109.2	12232.9	0.00761731	1704	0.252863	2.76673e+06	681.992	813.584	0.253919	1127	691.744	24	179.346	4234.39	41.3	0.50749	0.537583	0.227394	666.239	1.04665	1.04845	218547	21943	0.00570421	2203	0.52325	27154316	1648.37	0.175879	1058.09	25	332	0.598417	1450428	0.26212	4.24897e+07
1137KN250	Ursa	stress	92579.5	12790.1	0.0072864	1770.33	0.255944	3029205	830.993	876.367	0.276298	1027.33	603.369	18.3333	243.135	4362.39	40.8928	0.513743	0.574928	0.224091	590.097	1.02013	1.02188	226863	21392	0.00623023	2017	0.525024	28372183	1671.5	0.262226	1052.8	16	515	0.613368	1482131	0.259064	4.54869e+07
1137KN251	Ursa	stress	98814.8	14566	0.00593371	2150.67	0.247175	2.90933e+06	851.998	889.607	0.243711	1092.33	713.703	22.6667	233.374	5139.23	38.8428	0.511363	0.596432	0.226391	665.582	1.06611	1.06794	251865	26240	0.00459801	2733	0.520127	31039503	1674.34	0.219306	1163.3	46	204	0.629644	1609928	0.262079	5.11559e+07
1137KN252	Ursa	stress	101518	14894.9	0.00580116	2188.33	0.255596	3.36188e+06	873.659	940.936	0.22338	1170.67	783.246	21.3333	257.077	5395.88	38.3684	0.502311	0.53411	0.224681	686.915	0.97186	0.973527	253895	25532	0.00489535	2567	0.528287	32075846	1673.78	0.200592	1115.72	27	383	0.622909	1573487	0.259068	5.27666e+07
1137KN253	Victoriana	control	132765	14601.8	0.00845265	1636	0.257649	4.37846e+06	783.733	852.965	0.372756	1013	671.683	20	279.026	5329.25	43.7353	0.529068	0.674198	0.232038	594.364	1.02218	1.02393	378107	23531	0.00858359	1464	0.559207	51149201	1471.06	0.371674	959.324	29	295	0.641819	2208643	0.258333	8.42132e+07
1137KN254	Victoriana	control	142583	16339.3	0.00812538	1943	0.266909	5232481	707.263	863.165	0.396182	1234.33	673.965	18.6667	316.556	5882.26	43.1902	0.517614	0.642145	0.227353	645.234	1.09516	1.12601	413825	24649	0.0085602	1468	0.563091	56781786	1656.57	0.344217	1057.41	28	451	0.635302	2179250	0.248463	9.46163e+07
1137KN255	Victoriana	control	147336	17544.4	0.00651732	2114.67	0.27009	5669739	797.845	912.112	0.313388	993.667	816.144	28.3333	241.213	6735.57	40.6827	0.516728	0.602291	0.22989	776.841	1.02188	1.05067	438417	26751	0.00769998	1632	0.557433	59445849	1571.86	0.352162	1279.03	35	346	0.640459	2490094	0.252542	1.00633e+08
1137KN256	Victoriana	control	152974	17310.1	0.00659472	1971.67	0.267854	5735969	883.833	934.298	0.353793	953	687.645	26	253.74	6595.76	41.0582	0.523998	0.662532	0.230375	645.562	1.01665	1.04529	438932	27353	0.00737463	1704	0.571845	61327103	1627.29	0.332505	1149.02	35	322	0.638778	2740108	0.255056	1.04546e+08
1137KN257	Victoriana	control	130574	13591.6	0.00966274	1437.67	0.273738	5140104	694.792	810.331	0.410586	1226	647.613	18.3333	286.065	5103.45	43.4606	0.524703	0.677965	0.229776	577.954	1.00677	1.03513	381768	20655	0.0112501	1117	0.58409	54921959	1290.94	0.400571	1088.2	28	351	0.636315	2199439	0.253065	8.32239e+07
1137KN258	Victoriana	control	135121	15002.5	0.00817696	1694.33	0.268915	5051667	792.266	849.617	0.385543	1153.67	643.103	20	268.053	5242.61	44.989	0.526192	0.661349	0.22971	566.139	0.981148	1.00879	406598	21640	0.0109178	1151	0.562568	55927121	1784.74	0.420006	830.437	31	319	0.63212	2350641	0.252898	8.8878e+07
1137KN259	Victoriana	control	126761	13797.7	0.00849895	1506.33	0.263037	4.4826e+06	748.944	806.01	0.383053	875	637.857	24.6667	214.271	5138.24	42.6694	0.526251	0.676096	0.227558	568.436	0.981835	1.00949	375320	22619	0.00921964	1363	0.555742	50820608	1357.6	0.400704	1194.26	32	313	0.651035	2257622	0.253532	8.01082e+07
1137KN260	Victoriana	control	125625	14360.9	0.00904192	1682.33	0.256689	4.06982e+06	784.717	838.131	0.383414	1061.67	613.131	19.3333	274.158	5350.91	42.3651	0.525502	0.679467	0.23139	575.328	1.05318	1.08285	339070	19788	0.0108894	1154	0.561589	46328583	1553.12	0.367365	846.144	23	372	0.621519	2094885	0.255593	7.54589e+07
1137KN001	Apex	control	112233	15767.5	0.00602618	2243	0.228325	2.35643e+06	668.208	818.799	0.354899	890.333	647.891	23	232.506	5344.68	39.5901	0.512073	0.56401	0.228638	615.368	0.965822	0.993029	284900	28171	0.00451216	2785	0.507112	33923547	1351.94	0.312453	926.228	40	248	0.63654	1650446	0.26001	6.17956e+07
1137KN002	Apex	control	123831	18886.4	0.00445431	2889.33	0.233588	2.85781e+06	622.26	784.016	0.350449	1279.67	678.458	27	265.448	6704.72	36.5338	0.504939	0.53824	0.226544	704.638	1.01185	1.04036	320562	30913	0.00421549	2981	0.525361	40071697	1486.97	0.261379	1193.55	33	358	0.648453	1808990	0.256999	7.23226e+07
1137KN003	Apex	control	116958	16614.3	0.00551667	2376.67	0.232985	2669535	605.522	794.112	0.363309	1205.33	646.658	22	254.386	5603.62	39.5323	0.509705	0.543993	0.229202	638.014	0.995623	1.02367	291096	27551	0.00482024	2607	0.516681	35613265	1397.31	0.266244	1184.58	39	284	0.646084	1717534	0.259721	6.50938e+07
1137KN004	Apex	control	121000	17689.5	0.00539296	2624.67	0.232609	2843003	603.553	779.064	0.39337	1284.67	613.429	25.3333	240.578	5992.87	38.5561	0.509191	0.546091	0.22063	648.516	1.04884	1.07838	293358	29414	0.00426123	2949	0.523127	36699733	1382.87	0.288279	1112.54	27	438	0.640766	1685260	0.251858	6.76044e+07
1137KN005	Apex	control	124936	18030.8	0.00510286	2621.33	0.235468	3015420	791.281	852.469	0.326469	1094	693.235	24	279.923	6218.66	39.5724	0.511886	0.545858	0.226435	685.274	1.00571	1.03404	323163	29823	0.00456627	2752	0.523887	40145407	1525.77	0.25945	1203.59	35	326	0.643112	1804421	0.257054	7.32636e+07
1137KN006	Apex	control	125370	18261.8	0.0051227	2676.67	0.230216	2.74978e+06	670.833	803.363	0.359285	1285.33	697.706	27.3333	227.743	6223.26	38.4747	0.510583	0.53778	0.226649	660.331	0.988226	1.01606	334836	31103	0.00434973	2889	0.519588	41180560	1474.83	0.301235	993.513	38	328	0.644545	1855120	0.256457	7.48341e+07
1137KN007	Apex	control	137561	19919.2	0.0047653	2927.33	0.230812	3071858	793.907	838.537	0.360163	1259.67	687.992	26.6667	262.215	7058.52	37.7836	0.513974	0.586138	0.226452	660.987	0.973036	1.00045	306069	29273	0.00448959	2799	0.516709	37554314	1602.47	0.267518	1203.58	24	471	0.635112	1827485	0.2548	7.85046e+07
1137KN008	Apex	control	132664	18575.9	0.00487285	2605.67	0.231998	3017163	661.972	797.462	0.374504	1092.67	730.076	24.3333	284.968	6868.49	36.2247	0.515546	0.556275	0.231194	657.705	0.95972	0.986754	326600	30791	0.00433024	2902	0.535298	41762086	1392.03	0.314173	1148.33	43	266	0.645295	1950908	0.256872	7.82077e+07
1137KN009	Apex	control	99476.3	14941.1	0.00604587	2266	0.222539	1975501	625.542	743.809	0.352613	1268.33	647.266	26.3333	198.778	5041.75	38.3485	0.51606	0.589633	0.217547	560.231	1.01178	1.04028	265949	26001	0.0049435	2542	0.48455	30304261	1350.21	0.298565	1012.36	28	334	0.629625	1524304	0.254645	5.29186e+07
1137KN010	Apex	stress	89057.6	12838.7	0.00682105	1851.33	0.240788	2.35653e+06	588.784	698.14	0.324865	1224	626.265	18	261.183	4452.97	38.816	0.515998	0.595243	0.228168	613.399	1.03909	1.06836	238293	23388	0.00547554	2295	0.549404	31382129	1322.12	0.254362	1074.27	36	255	0.62008	1582784	0.268343	4.48453e+07
1137KN011	Apex	stress	88905.1	13667.7	0.00605718	2115.33	0.244245	2.47455e+06	640.639	788.649	0.269079	1107.33	723.934	19.6667	257.618	5029.94	36.156	0.508108	0.502182	0.227829	669.521	1.02152	1.05029	260384	25451	0.00505282	2487	0.554471	34720254	1435.39	0.224156	1255.5	29	332	0.630284	1652386	0.266747	4.67976e+07
1137KN012	Apex	stress	86098.6	13864	0.00577462	2235.33	0.236354	2.12785e+06	689.869	794.645	0.263298	1037	696.586	20.3333	241.574	4912.44	36.8749	0.49812	0.450266	0.223432	627.84	1.02039	1.04914	224442	23810	0.00497678	2525	0.518472	27512672	1381.96	0.239168	1066.61	39	214	0.624037	1447760	0.271663	4.20764e+07
1137KN013	Apex	stress	80854.1	12358.2	0.00676892	1893.33	0.242412	2164607	697.417	808.172	0.258623	1001	635.46	17.6667	265.688	4508.43	36.5105	0.511379	0.559019	0.226632	607.491	1.02732	1.05626	211534	22374	0.00531123	2366	0.543444	27610834	1386.61	0.208559	1213.79	35	254	0.604835	1426192	0.273101	3.83603e+07
1137KN014	Apex	stress	90203.5	13316.9	0.00656562	1980.33	0.245674	2.55193e+06	665.254	766.688	0.294329	1164.33	600.173	23.3333	204.138	4726.68	37.6086	0.509044	0.542848	0.225222	658.362	1.02973	1.05874	250423	26007	0.00465421	2700	0.54112	32449223	1404.96	0.242748	1196.91	32	317	0.636193	1641597	0.265166	4.6564e+07
1137KN015	Apex	stress	84773.5	13625.4	0.00619225	2210.67	0.235763	2.04529e+06	652.126	720.96	0.292498	947.667	630.606	18.3333	270.315	4954.45	35.6013	0.506066	0.516947	0.2289	593.707	0.993578	1.02157	215109	21320	0.00594717	2113	0.516418	26132105	1280.08	0.272061	1027.42	32	239	0.624181	1429472	0.27235	4.05582e+07
1137KN016	Apex	stress	83338.1	14044.8	0.00535398	2371	0.233994	1.97903e+06	673.787	809.885	0.22598	1230.33	705.365	21.3333	256.548	5223.9	34.9549	0.501053	0.47609	0.22487	726.955	1.01778	1.04645	215498	22902	0.00516497	2433	0.521046	26595170	1520.83	0.186381	1322.74	25	328	0.612494	1383808	0.274206	39907551
1137KN017	Apex	stress	87989.3	13718.6	0.00596682	2142	0.241415	2.34446e+06	650.813	750.895	0.269081	1266.67	699.044	19.3333	269.854	5132.66	35.7797	0.507198	0.53068	0.223168	654.424	1.01789	1.04656	235363	23906	0.00517561	2428	0.539607	30299493	1343.07	0.226209	1251.7	34	257	0.629326	1549738	0.269498	4.40341e+07
1137KN018	Apex	stress	89302.2	13166.3	0.00666093	1949.67	0.243502	2.47841e+06	605.194	739.143	0.295297	1248	618.956	24	194.415	4642.99	37.575	0.517647	0.575115	0.222624	671.162	0.992702	1.02067	239477	27082	0.00410398	3062	0.547022	31387566	1371.92	0.221672	1212	29	346	0.63898	1534241	0.263776	4.508e+07
1137KN019	Isaria	control	129288	17630.1	0.00587825	2432.67	0.241348	3.6196e+06	613.727	759.037	0.417346	1254.67	666.723	24	222.428	5227.51	44.5706	0.521041	0.624044	0.206309	611.758	1.03105	1.0601	247802	26201	0.0045366	2770	0.511737	30599476	1738.52	0.227153	1016.22	21	457	0.60665	1327290	0.233918	6.63899e+07
1137KN020	Isaria	control	122431	15669.4	0.00696873	2039.67	0.241082	3.3387e+06	685.602	795.689	0.415384	1082.67	643.907	20	245.456	4789.04	43.6302	0.50826	0.571103	0.216369	560.559	1.0689	1.09901	245454	27099	0.00420139	2991	0.518157	30497211	1335.08	0.301643	1023.12	30	352	0.603577	1399678	0.24242	6.25701e+07
1137KN021	Isaria	control	122376	16325.1	0.00578127	2179	0.247134	3.80834e+06	556.621	766.027	0.405622	1075.67	690.963	17.6667	331.659	5286.91	41.5213	0.50759	0.509241	0.205234	697.417	0.955761	0.982684	252459	29196	0.00372227	3376	0.525473	32185227	1340.51	0.237472	1077.91	27	400	0.603756	1390239	0.235649	6.34283e+07
1137KN022	Isaria	control	128419	16804.6	0.00601215	2201.33	0.244244	3.88905e+06	690.853	829.178	0.409623	868	640.005	25.6667	208.018	5325.97	41.9203	0.513154	0.573579	0.204727	579.923	0.994268	1.02228	245388	28504	0.00379649	3310	0.515196	30789303	1291.81	0.297078	1029.46	38	271	0.611782	1300140	0.231235	6.56217e+07
1137KN023	Isaria	control	122700	15056.7	0.00795438	1876.67	0.247737	3.64529e+06	621.932	792.723	0.439233	1187.67	634.3	16.3333	265.884	4212.73	42.1473	0.512418	0.565634	0.214119	607.491	0.958442	0.98544	236631	25108	0.00471711	2664	0.524238	29828251	1239.75	0.327425	919.992	28	365	0.625849	1308810	0.238116	6.157e+07
1137KN024	Isaria	control	133288	18926.4	0.00511956	2700	0.245945	4041692	759.118	895.243	0.385089	1288.33	625.752	24	249.512	5986.3	40.8622	0.502932	0.479133	0.20592	621.932	0.991615	1.01955	250228	28418	0.00389413	3227	0.524226	31689855	1436.79	0.283749	913.225	27	361	0.617063	1372417	0.23476	6.87777e+07
1137KN025	Isaria	control	121147	16632.7	0.00592875	2303.33	0.254273	3.94881e+06	625.87	789.386	0.440533	1347.67	626.58	19.3333	298.955	5586.23	40.4157	0.507964	0.548848	0.210198	597.974	1.03532	1.06448	241061	24945	0.0048688	2581	0.536591	31407484	1369.29	0.344614	794.882	38	258	0.60724	1348866	0.237868	6.13572e+07
1137KN026	Isaria	control	127045	17679.9	0.00519291	2469.33	0.250002	4.17896e+06	696.104	803.864	0.423961	1038.33	629.484	18.3333	322.5	5169.42	43.5627	0.51413	0.595653	0.204171	601.256	1.02484	1.05371	238490	29195	0.00351704	3573	0.513846	29759685	1194.43	0.291907	932.542	35	294	0.608711	1371224	0.230821	6.40003e+07
1137KN131	Bavaria	control	102267	13410.4	0.00735235	1767	0.245771	2798995	585.174	768.045	0.368174	1117.33	618.837	23.6667	191.588	4526.81	41.016	0.50694	0.540262	0.23091	605.85	1.01078	1.03925	237163	23978	0.00518415	2424	0.527546	29715234	1396.13	0.284906	915.484	27	339	0.600953	1422554	0.262081	5.13748e+07
1137KN132	Bavaria	control	125106	16648.4	0.00601252	2228.67	0.247035	3.45307e+06	642.28	773.019	0.371436	1231.67	677.482	24.3333	230.587	5586.56	41.8533	0.511413	0.559617	0.225906	663.613	1.02067	1.04943	285110	30211	0.00392576	3201	0.535691	36374106	1422.22	0.268346	1143.45	32	388	0.629803	1737046	0.257156	6.89086e+07
1137KN133	Bavaria	control	140042	17604.5	0.0060783	2229	0.245944	3.80953e+06	613.727	789.93	0.419414	1259	688.163	25.3333	253.596	6362.74	39.303	0.504345	0.498219	0.226984	669.849	1.04826	1.07779	320386	28447	0.00497678	2525	0.551136	42266275	1436.88	0.315337	1127.48	28	385	0.630436	1743456	0.255711	8.17684e+07
1137KN134	Bavaria	control	127502	14827.3	0.00760033	1732	0.253379	3.90656e+06	590.753	793.399	0.39751	1209.33	645.381	20.6667	262.491	5227.18	43.1123	0.504878	0.516045	0.224147	673.787	1.03509	1.06424	285794	27614	0.00471003	2668	0.540426	36840282	1414.84	0.305904	1083.01	28	377	0.619328	1553544	0.25001	7.03125e+07
1137KN135	Bavaria	control	152095	19432.2	0.00629603	2552	0.25207	4.57545e+06	666.239	869.041	0.403643	1264.67	751.297	26.6667	250.112	6534.39	43.3097	0.503606	0.490449	0.226308	675.756	1.11783	1.14932	326520	30712	0.00435124	2888	0.533348	41741210	1652.51	0.308597	1059.59	24	520	0.629852	1808494	0.250366	8.96523e+07
1137KN136	Bavaria	stress	110423	15882.1	0.00587263	2301	0.268824	4.14959e+06	736.144	893.975	0.267996	970	713.976	23.3333	258.489	5937.4	37.8851	0.501489	0.519921	0.218143	723.673	1.13346	1.16539	271853	25976	0.005063	2482	0.565922	37609662	1666.27	0.260111	952.291	30	352	0.612036	1648714	0.254314	5.93902e+07
1137KN137	Bavaria	stress	99221	14413.1	0.00608566	2096.67	0.261823	3516920	635.716	798.629	0.312492	1043.67	611.642	19.3333	273.228	5096.89	38.2176	0.510407	0.556517	0.219293	669.192	1.07615	1.10647	254710	26267	0.00464046	2708	0.559281	34707155	1723.58	0.203879	1108.54	24	407	0.599856	1653381	0.256158	5.16555e+07
1137KN138	Bavaria	stress	110532	16233.2	0.00545422	2396.33	0.266054	4.09463e+06	870.377	954.712	0.276381	744.667	741.126	22	281.716	6190.44	36.1261	0.504622	0.529023	0.219634	612.414	0.986969	1.01477	267067	26118	0.00492027	2554	0.548524	35575052	1590.31	0.256165	1021.88	38	276	0.615709	1630347	0.253236	5.89235e+07
1137KN139	Bavaria	stress	107469	15699.6	0.00573454	2306.33	0.26798	4.03741e+06	855.608	951.194	0.276929	1111.33	638.934	21	273.06	5650.88	38.1098	0.504918	0.52736	0.218907	679.038	1.04278	1.07215	274221	24926	0.00554807	2265	0.559589	37302876	1699.55	0.204082	1203.97	30	326	0.617312	1775163	0.258897	5.80529e+07
1137KN140	Bavaria	stress	108243	14956.2	0.00638516	2085	0.262969	3860909	732.862	828.913	0.296599	910	669.904	25	221.417	5015.5	41.0072	0.50906	0.584187	0.222702	709.889	1.0486	1.07813	264169	24147	0.00569387	2207	0.550087	35103010	1581.25	0.212506	1324.6	39	244	0.616029	1739899	0.260361	5.73893e+07
1137KN141	Bavaria	stress	104444	15346.8	0.00591361	2280.67	0.256488	3.45559e+06	673.459	834.862	0.305959	1202.67	603.639	24.6667	223.285	5412.61	38.4099	0.502828	0.505551	0.218738	667.88	1.01246	1.04098	261243	26624	0.00463191	2713	0.530745	33389175	1649.5	0.237088	1097.87	27	388	0.614177	1656519	0.256328	5.50677e+07
1137KN142	Bavaria	stress	105897	16083.6	0.00535833	2458	0.257185	3593693	791.61	871.802	0.271736	1191.67	709.563	21.3333	275.316	5504.84	39.0426	0.501183	0.505555	0.21781	688.556	1.0317	1.06077	262555	25838	0.0049435	2542	0.54271	34361422	1501.48	0.192272	1344.56	22	476	0.610674	1742217	0.256455	5.59735e+07
1137KN143	Bavaria	stress	100748	14337.9	0.00616535	2040.33	0.263377	3.60074e+06	731.878	808.477	0.316269	906.333	606.574	21.3333	249.847	5237.03	38.1722	0.512019	0.569048	0.220436	559.575	1.02855	1.05752	242949	21154	0.00682584	1841	0.572994	33876696	1345.05	0.257408	1079.38	28	309	0.610841	1550167	0.262535	5.12251e+07
1137KN144	Bavaria	stress	98066.4	15243.7	0.00544372	2376.67	0.262776	3.54722e+06	683.305	807.41	0.305372	1009.67	630.83	26.3333	205.368	5403.1	37.5224	0.500846	0.481963	0.218964	597.974	0.850548	0.874507	266279	24489	0.00558009	2252	0.553241	36040021	1553.52	0.254886	1083.59	23	447	0.608131	1638351	0.252296	5.2201e+07
1137KN145	BarkeCS	control	136830	15936.6	0.0069214	1862.67	0.249589	3.94595e+06	553.667	830.727	0.400522	1359.33	674.518	23.6667	239.784	5635.13	42.2725	0.503796	0.518117	0.231448	703.981	0.90212	0.927532	340890	25948	0.00636272	1975	0.54217	44561229	1443.92	0.339428	1124.86	37	303	0.64391	2108291	0.25457	8.24096e+07
1137KN146	BarkeCS	control	124356	14869.6	0.00753436	1797.33	0.253918	3815533	610.117	790.816	0.381392	1365.67	660.208	19.3333	289.728	5510.42	40.1007	0.512057	0.601163	0.229596	651.47	1.02749	1.05643	318899	24506	0.00667359	1883	0.562146	43502248	1539.57	0.28751	1132.45	29	362	0.64022	1779327	0.25232	7.24408e+07
1137KN147	BarkeCS	control	136552	15364.8	0.00819738	1775.67	0.259794	4.53222e+06	582.549	723.053	0.441769	1192	677.768	17	351.723	5468.41	42.9672	0.507685	0.533905	0.231261	654.752	1.06411	1.09409	343779	23188	0.00803476	1564	0.558538	46779104	1406.6	0.364486	923.763	33	320	0.64633	1810978	0.252186	8.259e+07
1137KN148	BarkeCS	control	127084	14255.5	0.0087268	1626.33	0.26446	4.3717e+06	556.949	772.841	0.47185	1222	637.216	20	267.343	5402.77	41.1053	0.513162	0.586938	0.231468	588.784	1.28934	1.32566	329275	23334	0.00760216	1653	0.556102	44463460	1651.06	0.392759	898.726	34	297	0.64569	1810503	0.252591	7.52246e+07
1137KN149	BarkeCS	control	128666	14435.7	0.00803973	1640	0.253225	3868604	594.364	827.154	0.394386	1312.67	648.6	17	300.154	5065.71	42.9428	0.50975	0.591752	0.23532	724.986	1.15638	1.18896	322793	22054	0.0083442	1506	0.565696	44545584	1433.43	0.297437	1052.95	19	528	0.632648	1932031	0.25408	7.54079e+07
1137KN150	BarkeCS	control	127322	14574.5	0.00821812	1703.33	0.259656	4.05716e+06	527.74	738.854	0.450073	1164.67	655.222	22.6667	235.455	5376.51	41.2077	0.507925	0.555208	0.23364	626.527	1.00432	1.03262	329998	23915	0.00725122	1733	0.564297	45094741	1544.52	0.351361	860.219	29	350	0.644651	1966222	0.254681	7.54485e+07
1137KN151	BarkeCS	control	144227	16606.7	0.00688258	1930	0.252883	4.43428e+06	556.949	845.196	0.402595	1363	706.856	27	241.833	6164.18	41.1829	0.509338	0.548621	0.231814	738.442	0.988737	1.01659	375034	27779	0.00610908	2057	0.563118	51445606	1615.55	0.2716	1296.65	24	481	0.655749	2259089	0.252557	9.11111e+07
1137KN152	BarkeCS	control	117570	13201.7	0.00900795	1501.67	0.261353	3829577	546.447	752.544	0.441917	1218.33	616.195	20.6667	249.99	4974.14	41.0402	0.519339	0.645251	0.230909	647.203	0.990069	1.01796	277121	21727	0.00737896	1703	0.565982	38056063	1470.43	0.305249	793.162	35	246	0.635384	1618286	0.256304	6.3844e+07
1137KN153	BarkeCS	control	131707	14490.9	0.00983045	1632	0.25718	4.04478e+06	615.04	816.531	0.375579	1150.33	713.699	20.6667	268.036	5561.29	41.1813	0.509451	0.527194	0.231121	653.767	1.01674	1.04538	340488	26292	0.00619033	2030	0.530467	42877232	1635.17	0.33099	884.677	40	288	0.626177	1732316	0.251992	7.92777e+07
1137KN154	BarkeCS	stress	106233	15019.6	0.00613706	2136.33	0.271314	3.95914e+06	777.825	850.295	0.29721	1197	676.522	20.6667	266.604	5530.76	38.1163	0.506564	0.559255	0.228086	624.886	1.0151	1.04369	277551	21232	0.00773791	1624	0.5835	39521614	1429.97	0.281342	946.635	33	269	0.627908	1714689	0.267961	5.77324e+07
1137KN155	BarkeCS	stress	102428	13172.2	0.00761291	1701.67	0.275051	3973954	663.613	762.021	0.337917	1163.67	645.181	17.3333	282.267	4879.3	38.9565	0.515563	0.596731	0.23296	646.875	1.06988	1.10002	268354	21179	0.00752027	1671	0.568408	36986669	1495.02	0.25811	998.852	31	284	0.627401	1708983	0.266941	5.47349e+07
1137KN156	BarkeCS	stress	103627	13932.9	0.0067421	1875.67	0.276298	4.05211e+06	743.693	858.183	0.257477	1223.67	758.531	21.6667	237.822	5147.1	39.5289	0.499549	0.513014	0.234168	733.519	1.06059	1.09046	293202	23953	0.00642453	1956	0.578655	41298967	1443.37	0.247817	1224.66	25	412	0.624044	1859925	0.267332	5.78822e+07
1137KN261	Victoriana	control	137760	16982.5	0.00606325	2096.67	0.260021	4651246	880.879	993.502	0.301288	1228.33	737.483	23.6667	279.797	6590.18	38.8412	0.511011	0.586631	0.23165	685.93	1.10846	1.13969	452589	29804	0.00640488	1962	0.555529	61176107	1659.46	0.333611	1289.1	33	370	0.642526	2759463	0.256085	9.56014e+07
1137KN262	Victoriana	stress	103675	12405.8	0.00858566	1486.67	0.277752	4203207	912.058	944.514	0.268186	983	642.113	17	267.157	4438.2	42.6611	0.518008	0.634484	0.230998	638.998	0.984478	1.01221	277234	19661	0.00901461	1394	0.568362	38360855	1302.63	0.276168	1204.31	26	297	0.623852	1859513	0.265841	5.63105e+07
1137KN263	Victoriana	stress	100905	12363.2	0.00852922	1522	0.276699	4.03364e+06	779.466	830.264	0.268053	1006	664.838	18.3333	244.366	4506.79	42.8001	0.514385	0.616107	0.231277	644.249	0.94254	0.969091	264727	21138	0.00744895	1687	0.569185	36671611	1638.44	0.246367	1122.21	26	366	0.615109	1666248	0.268108	5.35551e+07
1137KN264	Victoriana	stress	105815	13102.9	0.00800534	1634.33	0.278934	4.33201e+06	708.576	811.427	0.301015	988	647.294	20.3333	232.301	4714.87	42.104	0.513415	0.5874	0.228488	646.875	0.989504	1.01738	312207	21861	0.00821331	1530	0.576834	44069738	1461.01	0.269414	1188.04	36	261	0.631097	2068591	0.262307	6.09898e+07
1137KN265	Victoriana	stress	95846.1	12387.8	0.00797091	1607	0.273592	3.74316e+06	759.446	806.249	0.271917	1194	643.167	20.3333	229.107	4598.69	40.2715	0.51291	0.610235	0.229467	630.137	1.04356	1.07296	269522	19162	0.00922641	1362	0.565049	37122815	1690.49	0.248169	1193.45	30	242	0.618953	1837176	0.265064	5.13289e+07
1137KN266	Victoriana	stress	110765	13983.8	0.00722301	1771.67	0.278965	4569460	765.026	892.982	0.273184	978.333	756.414	21.6667	243.279	5183.53	40.7058	0.514231	0.596881	0.23103	677.725	1.01957	1.04829	298266	21545	0.00807607	1556	0.56866	41499847	1358.54	0.274663	1132.36	37	257	0.623685	1882075	0.262324	6.24013e+07
1137KN267	Victoriana	stress	110522	13514.8	0.00802426	1670.33	0.275419	4.45275e+06	775.2	855.876	0.301671	998	678.866	22	228.73	4851.4	41.9723	0.518441	0.613867	0.230809	596.989	1.00652	1.03487	289168	21994	0.00751577	1672	0.550749	38452222	1575.62	0.26292	1090.19	25	352	0.635187	1855883	0.264707	6.13078e+07
1137KN268	Victoriana	stress	95433.8	11581.7	0.00895737	1406.67	0.269868	3565543	748.944	815.258	0.268838	1033.67	661.55	21.6667	190.334	4116.57	43.292	0.521676	0.636307	0.229539	610.773	0.979032	1.00661	262490	21012	0.00747553	1681	0.558902	35458152	1508.49	0.23945	1199.67	36	232	0.626871	1663100	0.265791	5.04369e+07
1137KN269	Victoriana	stress	108171	12557.8	0.00882459	1465	0.276907	4.38932e+06	821.147	879.593	0.292413	1156.67	640.216	15.6667	291.974	4544.21	43.0614	0.517849	0.613336	0.229932	595.348	0.982809	1.01049	282427	23092	0.00665592	1888	0.554883	37985114	1453.48	0.254581	1051.09	23	375	0.62675	1842261	0.263826	5.93e+07
1137KN270	Victoriana	stress	100619	12080.3	0.00885058	1458.33	0.275602	4016906	796.204	910.339	0.260752	1122.33	713.356	20.6667	226.245	4585.56	41.1767	0.518599	0.628195	0.232394	627.84	1.01251	1.04103	245946	19185	0.00839998	1496	0.558012	33189478	1664.24	0.215965	1087.17	20	363	0.60707	1664286	0.267242	5.1474e+07
1137KN271	Wiebke	control	132969	17771.8	0.00578537	2408	0.252484	4149192	866.11	1024.59	0.245633	1025	870.243	24	277.911	6536.36	39.4041	0.509156	0.565799	0.23036	790.297	0.940895	0.967399	378909	31039	0.0049435	2542	0.521246	47149328	1679.76	0.275324	1241.43	31	427	0.639519	2100762	0.25818	8.44321e+07
1137KN272	Wiebke	control	133177	18261.2	0.00512521	2510.67	0.254398	4.32923e+06	839.854	977.515	0.283382	827	761.04	26.3333	235.549	6193.39	41.198	0.512147	0.600271	0.230477	724.658	0.994028	1.02203	361585	29712	0.00514804	2441	0.5249	45367363	1653.69	0.236622	1520.21	36	335	0.641745	2135239	0.258444	8.26083e+07
1137KN273	Wiebke	control	139339	18206	0.00534425	2384	0.255571	4.5218e+06	790.953	960.911	0.280055	1192	791.952	26	268.295	6917.39	38.3109	0.513006	0.599508	0.231315	777.497	1.03956	1.06885	384116	30217	0.00528665	2377	0.540818	49885000	1622.17	0.295375	1106.11	34	389	0.642785	2132636	0.258978	8.90826e+07
1137KN274	Wiebke	control	146023	20658.3	0.00504708	2973.33	0.254943	4.71879e+06	834.275	1143.8	0.278392	1312.67	792.761	28.3333	279.494	7945.31	37.2999	0.506389	0.562491	0.229616	800.143	1.03058	1.05961	404437	32754	0.00473845	2652	0.520588	50153051	1720.55	0.26653	1451.59	29	474	0.638882	2307038	0.257178	9.57939e+07
1137KN275	Wiebke	control	133618	17990.1	0.00555908	2441	0.263644	4685194	847.403	913.527	0.291678	1088.67	776.154	21.6667	323.448	6866.52	38.4244	0.515868	0.5943	0.230949	708.904	0.89362	0.918792	378295	27117	0.00646751	1943	0.544004	49623202	1731.11	0.326768	1002.73	29	420	0.633957	2233806	0.2586	8.47758e+07
1137KN276	Wiebke	control	140551	18263.1	0.00535542	2379	0.265395	5122052	824.101	940.837	0.286201	1182.33	801.17	21.6667	302.867	6495.01	40.9134	0.51629	0.617791	0.231383	757.149	0.91348	0.939211	383785	29329	0.00560748	2241	0.541787	49999804	1636.14	0.258672	1489.57	33	342	0.651119	2243137	0.258169	8.98192e+07
1137KN277	Wiebke	control	118794	15718.6	0.00634515	2096.67	0.264974	4324955	732.206	846.906	0.287276	1075	744.222	21	276.801	5832.71	39.35	0.510031	0.552408	0.228903	687.243	0.975574	1.00305	323944	24127	0.00699687	1796	0.547461	42721328	1642.77	0.25637	1083.73	21	463	0.637725	1940054	0.258483	69746101
1137KN278	Wiebke	control	137272	18356.7	0.00549424	2481	0.260878	4.70467e+06	816.224	991.164	0.264188	831	841.362	22	325.187	6651.23	40.3772	0.512108	0.591168	0.232002	772.902	1.03561	1.06478	388212	31099	0.00504471	2491	0.530196	49254544	1756.66	0.266867	1334.84	39	330	0.633621	2209032	0.259429	8.82283e+07
1137KN279	Wiebke	control	130675	17408.8	0.00566159	2336	0.258602	4.38289e+06	789.312	888.861	0.312455	1193.33	739.874	23.3333	260.799	5979.41	41.7843	0.515582	0.607549	0.232229	698.402	1.01175	1.04025	380170	28092	0.00605608	2075	0.531426	48415607	1645.8	0.304795	1103.84	32	372	0.636831	2207879	0.25889	8.31137e+07
1137KN280	Wiebke	stress	94930.7	13529.9	0.00668575	1935.67	0.267604	3.46237e+06	786.358	854.121	0.246895	1221	721.962	21	243.173	5050.29	37.9916	0.50913	0.54024	0.229776	661.316	1.01319	1.04173	261069	21419	0.00715218	1757	0.56434	35654856	1734.63	0.218262	1172.04	27	326	0.618344	1758894	0.266428	5.0035e+07
1137KN281	Wiebke	stress	97700.9	13388.8	0.00728569	1850	0.270584	3674786	807.035	895.512	0.251513	1028	714.827	19.3333	248.549	4839.91	40.476	0.506195	0.535696	0.231675	624.229	1.00415	1.03243	267094	21583	0.00720549	1744	0.573911	37246434	1527.39	0.267607	908.39	25	331	0.619753	1746941	0.268586	5.2086e+07
1137KN282	Wiebke	stress	102211	15449.5	0.00544823	2346.33	0.267085	3764210	850.029	929.864	0.233225	1129	739.27	26.6667	218.43	5812.03	37.6486	0.506628	0.541554	0.230473	647.203	0.986673	1.01447	288511	24467	0.006059	2074	0.574347	40321409	1524.15	0.224289	1239.13	21	509	0.615522	1.708e+06	0.269879	5.66331e+07
1137KN283	Wiebke	stress	100177	13544.3	0.00753521	1857.33	0.27283	3.87836e+06	886.787	951.136	0.27588	953.333	616.29	20	247.043	4991.54	39.4351	0.516012	0.587108	0.232001	585.502	0.897916	0.92321	269131	21270	0.00747553	1681	0.553461	35955250	1669.89	0.249302	1013.01	21	417	0.617674	1713045	0.267318	5.36093e+07
1137KN284	Wiebke	stress	97497.4	14780	0.00564141	2244	0.261118	3310966	724.329	876.149	0.234448	960.667	797.575	24.6667	218.154	5297.09	38.2647	0.502836	0.522393	0.230677	672.474	0.954552	0.981441	264693	22228	0.00673439	1866	0.561735	36036965	1753.92	0.205225	1260.37	26	382	0.615897	1689426	0.267123	5.17433e+07
1137KN285	Wiebke	stress	94817.9	13266	0.00688796	1859.33	0.271409	3580294	762.4	835.432	0.246535	953	718.761	17.3333	294.204	5007.62	37.4574	0.509821	0.578937	0.229884	617.994	1.04245	1.07182	269957	22826	0.00651107	1930	0.565299	37014045	1578.67	0.246728	1052.41	27	351	0.61987	1692263	0.267237	5.08192e+07
1137KN286	Wiebke	stress	95608.3	14007.7	0.00627746	2058.67	0.266206	3.40876e+06	896.304	985.764	0.213091	803.667	721.964	21	245.237	5147.1	38.8153	0.499605	0.514694	0.232755	654.752	0.988428	1.01627	268524	21818	0.00709163	1772	0.569125	37068580	1418.82	0.240847	1201.25	32	282	0.61315	1682362	0.268222	5.11066e+07

## Sheet: Manual data
Exp. 1: 1121KN						Exp. 2: 1130KN					Exp. 3: 1137KN
Plant ID	Genotype	Treatment	Fresh weight	Dry weight		Plant ID	Genotype	Treatment	Fresh weight		Plant ID	Genotype	Treatment	Fresh weight	Dry weight
1121KN001	BCC_1367_Apex	control	117.46	17.57		1130KN001	BCC_1367_Apex	control	118.14		1137KN001	BCC_1367_Apex	control	94.64	10.28
1121KN002	BCC_1367_Apex	control	112.61	15.53		1130KN002	BCC_1367_Apex	control	125.76		1137KN002	BCC_1367_Apex	control	107.16	11.1
1121KN003	BCC_1367_Apex	control	117.23	16.11		1130KN003	BCC_1367_Apex	control	127.66		1137KN003	BCC_1367_Apex	control	99.31	10.45
1121KN004	BCC_1367_Apex	control	111.02	15.4		1130KN004	BCC_1367_Apex	control	129.34		1137KN004	BCC_1367_Apex	control	98.01	10.76
1121KN005	BCC_1367_Apex	control	74.38	11.07		1130KN005	BCC_1367_Apex	control	124.46		1137KN005	BCC_1367_Apex	control	112.08	11.75
1121KN006	BCC_1367_Apex	control	110.31	15.59		1130KN006	BCC_1367_Apex	control	126.14		1137KN006	BCC_1367_Apex	control	115.19	11.88
1121KN007	BCC_1367_Apex	control	113.88	16.18		1130KN007	BCC_1367_Apex	control	132.86		1137KN007	BCC_1367_Apex	control	119.32	12.71
1121KN008	BCC_1367_Apex	control	115.33	16.08		1130KN008	BCC_1367_Apex	control	126.6		1137KN008	BCC_1367_Apex	control	119.33	12.5
1121KN009	BCC_1367_Apex	control	99.25	14.57		1130KN009	BCC_1367_Apex	control	146.34		1137KN009	BCC_1367_Apex	control	91.22	10.69
1121KN010	BCC_1367_Apex	stress	56.98	7.14		1130KN010	BCC_1367_Apex	stress	60.75		1137KN010	BCC_1367_Apex	stress	73.85	8.04
1121KN011	BCC_1367_Apex	stress	55.35	7.18		1130KN011	BCC_1367_Apex	stress	48.69		1137KN011	BCC_1367_Apex	stress	73.51	8.03
1121KN012	BCC_1367_Apex	stress	60.82	7.93		1130KN012	BCC_1367_Apex	stress	55.04		1137KN012	BCC_1367_Apex	stress	67.11	7.51
1121KN013	BCC_1367_Apex	stress	59.01	7.44		1130KN013	BCC_1367_Apex	stress	57.66		1137KN013	BCC_1367_Apex	stress	67.19	7.21
1121KN014	BCC_1367_Apex	stress	57.15	7.36		1130KN014	BCC_1367_Apex	stress	62.63		1137KN014	BCC_1367_Apex	stress	73.42	8.03
1121KN015	BCC_1367_Apex	stress	62.39	7.73		1130KN015	BCC_1367_Apex	stress	59.61		1137KN015	BCC_1367_Apex	stress	72.03	7.83
1121KN016	BCC_1367_Apex	stress	61.11	7.7		1130KN016	BCC_1367_Apex	stress	57.24		1137KN016	BCC_1367_Apex	stress	64.25	7.28
1121KN017	BCC_1367_Apex	stress	56.37	6.97		1130KN017	BCC_1367_Apex	stress	56.72		1137KN017	BCC_1367_Apex	stress	73.02	7.85
1121KN018	BCC_1367_Apex	stress	61.25	7.54		1130KN018	BCC_1367_Apex	stress	62.3		1137KN018	BCC_1367_Apex	stress	70.84	7.24
1121KN019	BCC_1391_Isaria	control	108.23	15.35		1130KN019	BCC_1391_Isaria	control	118.97		1137KN019	BCC_1391_Isaria	control	127.52	13.65
1121KN020	BCC_1391_Isaria	control	93.01	12.92		1130KN020	BCC_1391_Isaria	control	119.84		1137KN020	BCC_1391_Isaria	control	123.83	12.75
1121KN021	BCC_1391_Isaria	control	110.51	16.11		1130KN021	BCC_1391_Isaria	control	120.97		1137KN021	BCC_1391_Isaria	control	123.42	12.7
1121KN022	BCC_1391_Isaria	control	109.42	14.51		1130KN022	BCC_1391_Isaria	control	110.79		1137KN022	BCC_1391_Isaria	control	119.3	12.12
1121KN023	BCC_1391_Isaria	control	99.88	13.46		1130KN023	BCC_1391_Isaria	control	120.33		1137KN023	BCC_1391_Isaria	control	120.31	11.59
1121KN024	BCC_1391_Isaria	control	111.06	15.12		1130KN024	BCC_1391_Isaria	control	112.28		1137KN024	BCC_1391_Isaria	control	126.44	13.05
1121KN025	BCC_1391_Isaria	control	110.66	15.49		1130KN025	BCC_1391_Isaria	control	117.12		1137KN025	BCC_1391_Isaria	control	105.41	9.93
1121KN026	BCC_1391_Isaria	control	89.13	14.42		1130KN026	BCC_1391_Isaria	control	121.25		1137KN026	BCC_1391_Isaria	control	121.02	12.46
1121KN027	BCC_1391_Isaria	control	87.6	14.35		1130KN027	BCC_1391_Isaria	control	125.1		1137KN027	BCC_1391_Isaria	control	122.94	13.67
1121KN028	BCC_1391_Isaria	stress	69.81	9.3		1130KN028	BCC_1391_Isaria	stress	69.27		1137KN028	BCC_1391_Isaria	stress	84.37	8.35
1121KN029	BCC_1391_Isaria	stress	73.44	9.09		1130KN029	BCC_1391_Isaria	stress	74.83		1137KN029	BCC_1391_Isaria	stress	83.96	8.4
1121KN030	BCC_1391_Isaria	stress	70.77	8.89		1130KN030	BCC_1391_Isaria	stress	74.18		1137KN030	BCC_1391_Isaria	stress	84.13	8.05
1121KN031	BCC_1391_Isaria	stress	59.92	8.83		1130KN031	BCC_1391_Isaria	stress	70.48		1137KN031	BCC_1391_Isaria	stress	83.99	8.1
1121KN032	BCC_1391_Isaria	stress	67.61	8.9		1130KN032	BCC_1391_Isaria	stress	72.34		1137KN032	BCC_1391_Isaria	stress	84.19	8.37
1121KN033	BCC_1391_Isaria	stress	74.42	8.79		1130KN033	BCC_1391_Isaria	stress	69.24		1137KN033	BCC_1391_Isaria	stress	81.95	8.35
1121KN034	BCC_1391_Isaria	stress	69.17	8.77		1130KN034	BCC_1391_Isaria	stress	70.63		1137KN034	BCC_1391_Isaria	stress	84.71	7.87
1121KN035	BCC_1391_Isaria	stress	72.65	8.92		1130KN035	BCC_1391_Isaria	stress	69.78		1137KN035	BCC_1391_Isaria	stress	82.85	8.45
1121KN036	BCC_1391_Isaria	stress	58.85	8.36		1130KN036	BCC_1391_Isaria	stress	69.75		1137KN036	BCC_1391_Isaria	stress	83.99	8.68
1121KN037	BCC_1403_Perun	control	96.79	16.18		1130KN037	BCC_1403_Perun	control	124.01		1137KN037	BCC_1403_Perun	control	91.99	12.36
1121KN038	BCC_1403_Perun	control	102.02	16.82		1130KN038	BCC_1403_Perun	control	130.67		1137KN038	BCC_1403_Perun	control	98.1	11.32
1121KN039	BCC_1403_Perun	control	79.07	12.85		1130KN039	BCC_1403_Perun	control	119.26		1137KN039	BCC_1403_Perun	control	116.66	14.89
1121KN040	BCC_1403_Perun	control	85.25	13.95		1130KN040	BCC_1403_Perun	control	62.81		1137KN040	BCC_1403_Perun	control	116.09	14.03
1121KN041	BCC_1403_Perun	control	94.34	15.38		1130KN041	BCC_1403_Perun	control	116.16		1137KN041	BCC_1403_Perun	control	121.94	15.78
1121KN042	BCC_1403_Perun	control	98.55	16.76		1130KN042	BCC_1403_Perun	control	124.68		1137KN042	BCC_1403_Perun	control	107.69	12.95
1121KN043	BCC_1403_Perun	control	97.79	15.1		1130KN043	BCC_1403_Perun	control	113.45		1137KN043	BCC_1403_Perun	control	111.02	13.56
1121KN044	BCC_1403_Perun	control	93.66	14.3		1130KN044	BCC_1403_Perun	control	121.55		1137KN044	BCC_1403_Perun	control	112.43	13.7
1121KN045	BCC_1403_Perun	control	93.13	15.01		1130KN045	BCC_1403_Perun	control	113.57		1137KN045	BCC_1403_Perun	control	106.27	12.41
1121KN046	BCC_1403_Perun	stress	53.33	7.66		1130KN046	BCC_1403_Perun	stress	56.94		1137KN046	BCC_1403_Perun	stress	68.66	8.09
1121KN047	BCC_1403_Perun	stress	46.23	7.48		1130KN047	BCC_1403_Perun	stress	60.36		1137KN047	BCC_1403_Perun	stress	68.43	8.05
1121KN048	BCC_1403_Perun	stress	48.73	7.71		1130KN048	BCC_1403_Perun	stress	63.81		1137KN048	BCC_1403_Perun	stress	67.07	7.78
1121KN049	BCC_1403_Perun	stress	37.54	7.93		1130KN049	BCC_1403_Perun	stress	59.97		1137KN049	BCC_1403_Perun	stress	69.07	8.04
1121KN050	BCC_1403_Perun	stress	62.94	9.24		1130KN050	BCC_1403_Perun	stress	64.71		1137KN050	BCC_1403_Perun	stress	71.05	8.24
1121KN051	BCC_1403_Perun	stress	48.09	7.19		1130KN051	BCC_1403_Perun	stress	54.75		1137KN051	BCC_1403_Perun	stress	64	7.97
1121KN052	BCC_1403_Perun	stress	52.56	8.34		1130KN052	BCC_1403_Perun	stress	57.48		1137KN052	BCC_1403_Perun	stress	66.59	8.14
1121KN053	BCC_1403_Perun	stress	53.78	8.46		1130KN053	BCC_1403_Perun	stress	51.82		1137KN053	BCC_1403_Perun	stress	65.51	7.98
1121KN054	BCC_1403_Perun	stress	51.63	8.02		1130KN054	BCC_1403_Perun	stress	56.39		1137KN054	BCC_1403_Perun	stress	65.04	7.67
1121KN055	BCC_1413_Sissy	control	102.4	10.74		1130KN055	BCC_1413_Sissy	control	130.57		1137KN055	BCC_1413_Sissy	control	111.24	10.9
1121KN056	BCC_1413_Sissy	control	97.74	14.5		1130KN056	BCC_1413_Sissy	control	138.43		1137KN056	BCC_1413_Sissy	control	123.44	13.93
1121KN057	BCC_1413_Sissy	control	108.8	16.68		1130KN057	BCC_1413_Sissy	control	115.91		1137KN057	BCC_1413_Sissy	control	113.19	12.01
1121KN058	BCC_1413_Sissy	control	99.4	15.11		1130KN058	BCC_1413_Sissy	control	132.24		1137KN058	BCC_1413_Sissy	control	116.3	12.35
1121KN059	BCC_1413_Sissy	control	76.72	11.65		1130KN059	BCC_1413_Sissy	control	135.9		1137KN059	BCC_1413_Sissy	control	126.05	13.39
1121KN060	BCC_1413_Sissy	control	80.57	12.6		1130KN060	BCC_1413_Sissy	control	139.1		1137KN060	BCC_1413_Sissy	control	129.01	14.53
1121KN061	BCC_1413_Sissy	control	106.02	16.04		1130KN061	BCC_1413_Sissy	control	134.42		1137KN061	BCC_1413_Sissy	control
1121KN062	BCC_1413_Sissy	control	106.83	16.66		1130KN062	BCC_1413_Sissy	control	122.65		1137KN062	BCC_1413_Sissy	control	117.03	12.35
1121KN063	BCC_1413_Sissy	control	101.38	15.7		1130KN063	BCC_1413_Sissy	control	134.29		1137KN063	BCC_1413_Sissy	control	112.89	12.23
1121KN064	BCC_1413_Sissy	stress	51.31	7.63		1130KN064	BCC_1413_Sissy	stress	70.36		1137KN064	BCC_1413_Sissy	stress	78.56	8.6
1121KN065	BCC_1413_Sissy	stress	53.06	7.94		1130KN065	BCC_1413_Sissy	stress	65.31		1137KN065	BCC_1413_Sissy	stress	76.79	8.51
1121KN066	BCC_1413_Sissy	stress	53.31	7.92		1130KN066	BCC_1413_Sissy	stress	65.65		1137KN066	BCC_1413_Sissy	stress	78.67	8.71
1121KN067	BCC_1413_Sissy	stress	53.24	7.77		1130KN067	BCC_1413_Sissy	stress	64.36		1137KN067	BCC_1413_Sissy	stress	69.85	7.67
1121KN068	BCC_1413_Sissy	stress	56.35	7.98		1130KN068	BCC_1413_Sissy	stress	66.4		1137KN068	BCC_1413_Sissy	stress	67.48	6.98
1121KN069	BCC_1413_Sissy	stress	48.27	7.12		1130KN069	BCC_1413_Sissy	stress	65.27		1137KN069	BCC_1413_Sissy	stress	78.4	8.72
1121KN070	BCC_1413_Sissy	stress	47.22	7.29		1130KN070	BCC_1413_Sissy	stress	67.36		1137KN070	BCC_1413_Sissy	stress	80.64	9.1
1121KN071	BCC_1413_Sissy	stress	58.14	7.91		1130KN071	BCC_1413_Sissy	stress	68.37		1137KN071	BCC_1413_Sissy	stress	75.6	7.6
1121KN072	BCC_1413_Sissy	stress	47.18	7.07		1130KN072	BCC_1413_Sissy	stress	66.32		1137KN072	BCC_1413_Sissy	stress	84.22	8.69
1121KN073	BCC_1417_Trumpf	control	120.81	16.84		1130KN073	BCC_1417_Trumpf	control	142.4		1137KN073	BCC_1417_Trumpf	control	92.51	8.09
1121KN074	BCC_1417_Trumpf	control	121.24	16.91		1130KN074	BCC_1417_Trumpf	control	130.6		1137KN074	BCC_1417_Trumpf	control	128.28	13.95
1121KN075	BCC_1417_Trumpf	control	116.67	15.82		1130KN075	BCC_1417_Trumpf	control	138.69		1137KN075	BCC_1417_Trumpf	control	116.36	10.89
1121KN076	BCC_1417_Trumpf	control	117.02	17.56		1130KN076	BCC_1417_Trumpf	control	106.33		1137KN076	BCC_1417_Trumpf	control	125.22	11.63
1121KN077	BCC_1417_Trumpf	control	84.95	12.4		1130KN077	BCC_1417_Trumpf	control	143.92		1137KN077	BCC_1417_Trumpf	control	120.83	11.64
1121KN078	BCC_1417_Trumpf	control	122.39	20.09		1130KN078	BCC_1417_Trumpf	control	133.6		1137KN078	BCC_1417_Trumpf	control	116.23	11.39
1121KN079	BCC_1417_Trumpf	control	119.36	19.12		1130KN079	BCC_1417_Trumpf	control	126.68		1137KN079	BCC_1417_Trumpf	control	126.47	15.1
1121KN080	BCC_1417_Trumpf	control	124.32	18.7		1130KN080	BCC_1417_Trumpf	control	141.04		1137KN080	BCC_1417_Trumpf	control	120.4	13.88
1121KN081	BCC_1417_Trumpf	control	128.34	19.05		1130KN081	BCC_1417_Trumpf	control	75.86		1137KN081	BCC_1417_Trumpf	control	123.63	13.79
1121KN082	BCC_1417_Trumpf	stress	65.97	8.42		1130KN082	BCC_1417_Trumpf	stress	75.34		1137KN082	BCC_1417_Trumpf	stress	85.93	9.42
1121KN083	BCC_1417_Trumpf	stress	65.94	8.57		1130KN083	BCC_1417_Trumpf	stress	75.07		1137KN083	BCC_1417_Trumpf	stress	45.4	4.28
1121KN084	BCC_1417_Trumpf	stress	67.62	8.67		1130KN084	BCC_1417_Trumpf	stress	78.72		1137KN084	BCC_1417_Trumpf	stress	90.47	9.64
1121KN085	BCC_1417_Trumpf	stress	62.33	8.22		1130KN085	BCC_1417_Trumpf	stress	66.87		1137KN085	BCC_1417_Trumpf	stress	84.43	8.78
1121KN086	BCC_1417_Trumpf	stress	75.39	9.47		1130KN086	BCC_1417_Trumpf	stress	76.82		1137KN086	BCC_1417_Trumpf	stress	84.77	8.93
1121KN087	BCC_1417_Trumpf	stress	65.63	9.05		1130KN087	BCC_1417_Trumpf	stress	74.12		1137KN087	BCC_1417_Trumpf	stress	85.39	8.34
1121KN088	BCC_1417_Trumpf	stress	67.17	8.82		1130KN088	BCC_1417_Trumpf	stress	82.89		1137KN088	BCC_1417_Trumpf	stress	85.52	9.38
1121KN089	BCC_1417_Trumpf	stress	69.96	9.18		1130KN089	BCC_1417_Trumpf	stress	77.62		1137KN089	BCC_1417_Trumpf	stress	84.62	8.84
1121KN090	BCC_1417_Trumpf	stress	66.84	8.63		1130KN090	BCC_1417_Trumpf	stress	80.02		1137KN090	BCC_1417_Trumpf	stress	83.12	8.99
1121KN091	BCC_1433_HeilsFranken	control	122.15	17.37		1130KN091	BCC_1433_HeilsFranken	control	136.5		1137KN091	BCC_1433_HeilsFranken	control	110.53	12.5
1121KN092	BCC_1433_HeilsFranken	control	127.7	20		1130KN092	BCC_1433_HeilsFranken	control	143.54		1137KN092	BCC_1433_HeilsFranken	control	107.5	11.36
1121KN093	BCC_1433_HeilsFranken	control	121.05	17		1130KN093	BCC_1433_HeilsFranken	control	101.36		1137KN093	BCC_1433_HeilsFranken	control	114.39	12.96
1121KN094	BCC_1433_HeilsFranken	control	134.46	21.94		1130KN094	BCC_1433_HeilsFranken	control	120.15		1137KN094	BCC_1433_HeilsFranken	control	79.26	9.15
1121KN095	BCC_1433_HeilsFranken	control	126.45	18.44		1130KN095	BCC_1433_HeilsFranken	control	122.64		1137KN095	BCC_1433_HeilsFranken	control	114.19	12.45
1121KN096	BCC_1433_HeilsFranken	control	138.62	19.82		1130KN096	BCC_1433_HeilsFranken	control	140.2		1137KN096	BCC_1433_HeilsFranken	control	120.18	13.2
1121KN097	BCC_1433_HeilsFranken	control	122.04	17.97		1130KN097	BCC_1433_HeilsFranken	control	103.72		1137KN097	BCC_1433_HeilsFranken	control	98.15	10.84
1121KN098	BCC_1433_HeilsFranken	control	108.64	15.32		1130KN098	BCC_1433_HeilsFranken	control	135.62		1137KN098	BCC_1433_HeilsFranken	control	108.65	11.58
1121KN099	BCC_1433_HeilsFranken	control	84.83	11.53		1130KN099	BCC_1433_HeilsFranken	control	106.94		1137KN099	BCC_1433_HeilsFranken	control	111.86	12.2
1121KN100	BCC_1433_HeilsFranken	stress	57.96	7.32		1130KN100	BCC_1433_HeilsFranken	stress	67.08		1137KN100	BCC_1433_HeilsFranken	stress	80.92	8.59
1121KN101	BCC_1433_HeilsFranken	stress	65.15	8.38		1130KN101	BCC_1433_HeilsFranken	stress	71.71		1137KN101	BCC_1433_HeilsFranken	stress	75.9	7.71
1121KN102	BCC_1433_HeilsFranken	stress	69.46	8.72		1130KN102	BCC_1433_HeilsFranken	stress	36.71		1137KN102	BCC_1433_HeilsFranken	stress	80.72	8.12
1121KN103	BCC_1433_HeilsFranken	stress	65.64	8.52		1130KN103	BCC_1433_HeilsFranken	stress	69.98		1137KN103	BCC_1433_HeilsFranken	stress	77.79	8.36
1121KN104	BCC_1433_HeilsFranken	stress	73.45	9.6		1130KN104	BCC_1433_HeilsFranken	stress	78.55		1137KN104	BCC_1433_HeilsFranken	stress	71.08	7.24
1121KN105	BCC_1433_HeilsFranken	stress	70.88	9.45		1130KN105	BCC_1433_HeilsFranken	stress	71		1137KN105	BCC_1433_HeilsFranken	stress	81.18	8.86
1121KN106	BCC_1433_HeilsFranken	stress	74.58	9.98		1130KN106	BCC_1433_HeilsFranken	stress	80.53		1137KN106	BCC_1433_HeilsFranken	stress	72.4	7.8
1121KN107	BCC_1433_HeilsFranken	stress	77.82	9.66		1130KN107	BCC_1433_HeilsFranken	stress	78.7		1137KN107	BCC_1433_HeilsFranken	stress	73.59	7.71
1121KN108	BCC_1433_HeilsFranken	stress	70.67	8.9		1130KN108	BCC_1433_HeilsFranken	stress	70.48		1137KN108	BCC_1433_HeilsFranken	stress	81.56	8.86
1121KN109	BCC_1441_PflugsIntensiv	control	88.2	15.05		1130KN109	BCC_1441_PflugsIntensiv	control	138.67		1137KN109	BCC_1441_PflugsIntensiv	control	77.8	7.69
1121KN110	BCC_1441_PflugsIntensiv	control	107.93	15.86		1130KN110	BCC_1441_PflugsIntensiv	control	142.38		1137KN110	BCC_1441_PflugsIntensiv	control	113.51	12.64
1121KN111	BCC_1441_PflugsIntensiv	control	78.37	13.19		1130KN111	BCC_1441_PflugsIntensiv	control	138.67		1137KN111	BCC_1441_PflugsIntensiv	control	121.62	13.29
1121KN112	BCC_1441_PflugsIntensiv	control	94.97	15.64		1130KN112	BCC_1441_PflugsIntensiv	control	135.35		1137KN112	BCC_1441_PflugsIntensiv	control	119.68	12.99
1121KN113	BCC_1441_PflugsIntensiv	control	101.26	16.07		1130KN113	BCC_1441_PflugsIntensiv	control	139.81		1137KN113	BCC_1441_PflugsIntensiv	control	122.54	14.1
1121KN114	BCC_1441_PflugsIntensiv	control	77.03	11.37		1130KN114	BCC_1441_PflugsIntensiv	control	135.41		1137KN114	BCC_1441_PflugsIntensiv	control	112.85	12.25
1121KN115	BCC_1441_PflugsIntensiv	control	73.83	11.32		1130KN115	BCC_1441_PflugsIntensiv	control	122.87		1137KN115	BCC_1441_PflugsIntensiv	control	126.82	14.22
1121KN116	BCC_1441_PflugsIntensiv	control	120.08	18.4		1130KN116	BCC_1441_PflugsIntensiv	control	143.34		1137KN116	BCC_1441_PflugsIntensiv	control	116.07	15.42
1121KN117	BCC_1441_PflugsIntensiv	control	120.5	18.53		1130KN117	BCC_1441_PflugsIntensiv	control	147.75		1137KN117	BCC_1441_PflugsIntensiv	control	116.8	12.85
1121KN118	BCC_1441_PflugsIntensiv	stress	74.68	9.59		1130KN118	BCC_1441_PflugsIntensiv	stress	76.11		1137KN118	BCC_1441_PflugsIntensiv	stress	76.29	8.36
1121KN119	BCC_1441_PflugsIntensiv	stress	73.06	9.8		1130KN119	BCC_1441_PflugsIntensiv	stress	75.4		1137KN119	BCC_1441_PflugsIntensiv	stress	81.03	8.99
1121KN120	BCC_1441_PflugsIntensiv	stress	54.73	6.69		1130KN120	BCC_1441_PflugsIntensiv	stress	77.65		1137KN120	BCC_1441_PflugsIntensiv	stress	81.42	9.13
1121KN121	BCC_1441_PflugsIntensiv	stress	70.4	9.48		1130KN121	BCC_1441_PflugsIntensiv	stress	67.41		1137KN121	BCC_1441_PflugsIntensiv	stress	79.87	8.83
1121KN122	BCC_1441_PflugsIntensiv	stress	69.15	9.16		1130KN122	BCC_1441_PflugsIntensiv	stress	77.47		1137KN122	BCC_1441_PflugsIntensiv	stress	81.55	8.85
1121KN123	BCC_1441_PflugsIntensiv	stress	70.34	9.59		1130KN123	BCC_1441_PflugsIntensiv	stress	75.9		1137KN123	BCC_1441_PflugsIntensiv	stress	82.63	8.77
1121KN124	BCC_1441_PflugsIntensiv	stress	73.95	9.77		1130KN124	BCC_1441_PflugsIntensiv	stress	78.91		1137KN124	BCC_1441_PflugsIntensiv	stress	81.69	8.88
1121KN125	BCC_1441_PflugsIntensiv	stress	76.42	9.42		1130KN125	BCC_1441_PflugsIntensiv	stress	81.21		1137KN125	BCC_1441_PflugsIntensiv	stress	82.89	9.01
1121KN126	BCC_1441_PflugsIntensiv	stress	72.05	9.05		1130KN126	BCC_1441_PflugsIntensiv	stress	75.37		1137KN126	BCC_1441_PflugsIntensiv	stress	74.78	8.1
1121KN127	BCC_1524_AckermannsBavaria	control	123.77	17.2		1130KN127	BCC_1524_AckermannsBavaria	control	135.71		1137KN127	BCC_1524_AckermannsBavaria	control	112.54	10.96
1121KN128	BCC_1524_AckermannsBavaria	control	126.59	17.91		1130KN128	BCC_1524_AckermannsBavaria	control	135.31		1137KN128	BCC_1524_AckermannsBavaria	control	110.89	11.72
1121KN129	BCC_1524_AckermannsBavaria	control	126.2	18.64		1130KN129	BCC_1524_AckermannsBavaria	control	131.8		1137KN129	BCC_1524_AckermannsBavaria	control	115.61	12.26
1121KN130	BCC_1524_AckermannsBavaria	control	62	6.55		1130KN130	BCC_1524_AckermannsBavaria	control	116.19		1137KN130	BCC_1524_AckermannsBavaria	control	110.97	11.26
1121KN131	BCC_1524_AckermannsBavaria	control	120.93	17.57		1130KN131	BCC_1524_AckermannsBavaria	control	138.2		1137KN131	BCC_1524_AckermannsBavaria	control	92.82	9.17
1121KN132	BCC_1524_AckermannsBavaria	control	125.78	18.11		1130KN132	BCC_1524_AckermannsBavaria	control	136.71		1137KN132	BCC_1524_AckermannsBavaria	control	106.32	10.43
1121KN133	BCC_1524_AckermannsBavaria	control	106.19	12.26		1130KN133	BCC_1524_AckermannsBavaria	control	97.22		1137KN133	BCC_1524_AckermannsBavaria	control	117.82	11.73
1121KN134	BCC_1524_AckermannsBavaria	control	80.17	11.7		1130KN134	BCC_1524_AckermannsBavaria	control	123.63		1137KN134	BCC_1524_AckermannsBavaria	control	116.54	11.47
1121KN135	BCC_1524_AckermannsBavaria	control	97.45	11.13		1130KN135	BCC_1524_AckermannsBavaria	control	116.79		1137KN135	BCC_1524_AckermannsBavaria	control	122.96	13.24
1121KN136	BCC_1524_AckermannsBavaria	stress	65.07	7.74		1130KN136	BCC_1524_AckermannsBavaria	stress	61.64		1137KN136	BCC_1524_AckermannsBavaria	stress	77.39	8
1121KN137	BCC_1524_AckermannsBavaria	stress	55.19	6.39		1130KN137	BCC_1524_AckermannsBavaria	stress	64.27		1137KN137	BCC_1524_AckermannsBavaria	stress	71.68	7.48
1121KN138	BCC_1524_AckermannsBavaria	stress	62.9	7.85		1130KN138	BCC_1524_AckermannsBavaria	stress	63.65		1137KN138	BCC_1524_AckermannsBavaria	stress	75.79	7.93
1121KN139	BCC_1524_AckermannsBavaria	stress	64.06	7.95		1130KN139	BCC_1524_AckermannsBavaria	stress	63.8		1137KN139	BCC_1524_AckermannsBavaria	stress	75.02	8.06
1121KN140	BCC_1524_AckermannsBavaria	stress	59.14	7.74		1130KN140	BCC_1524_AckermannsBavaria	stress	65.77		1137KN140	BCC_1524_AckermannsBavaria	stress	75.69	8.3
1121KN141	BCC_1524_AckermannsBavaria	stress	66.95	8.43		1130KN141	BCC_1524_AckermannsBavaria	stress	62.89		1137KN141	BCC_1524_AckermannsBavaria	stress	76.83	8.22
1121KN142	BCC_1524_AckermannsBavaria	stress	65.11	8.14		1130KN142	BCC_1524_AckermannsBavaria	stress	64.29		1137KN142	BCC_1524_AckermannsBavaria	stress	75.56	8.02
1121KN143	BCC_1524_AckermannsBavaria	stress	68	8.27		1130KN143	BCC_1524_AckermannsBavaria	stress	63.38		1137KN143	BCC_1524_AckermannsBavaria	stress	74.29	8
1121KN144	BCC_1524_AckermannsBavaria	stress	63.01	7.96		1130KN144	BCC_1524_AckermannsBavaria	stress	64.76		1137KN144	BCC_1524_AckermannsBavaria	stress	74.14	7.7
1121KN145	BarkeCS	control	143.7	19.97		1130KN145	BarkeCS	control	161.32		1137KN145	BarkeCS	control	130.54	13.63
1121KN146	BarkeCS	control	132.18	16.58		1130KN146	BarkeCS	control	152.42		1137KN146	BarkeCS	control	124.07	12.04
1121KN147	BarkeCS	control	127.15	14.84		1130KN147	BarkeCS	control	145.07		1137KN147	BarkeCS	control	131.88	12.52
1121KN148	BarkeCS	control	137.88	19.01		1130KN148	BarkeCS	control	150.15		1137KN148	BarkeCS	control	127.3	12.23
1121KN149	BarkeCS	control	130.68	15.84		1130KN149	BarkeCS	control	142.84		1137KN149	BarkeCS	control	129.49	12.61
1121KN150	BarkeCS	control	123.76	15.92		1130KN150	BarkeCS	control	150.7		1137KN150	BarkeCS	control	119.43	11.03
1121KN151	BarkeCS	control	143.93	18.64		1130KN151	BarkeCS	control	142.37		1137KN151	BarkeCS	control	128.89	13.28
1121KN152	BarkeCS	control	93.49	12.61		1130KN152	BarkeCS	control	148.75		1137KN152	BarkeCS	control	115.93	10.69
1121KN153	BarkeCS	control	122.22	15.48		1130KN153	BarkeCS	control	147.42		1137KN153	BarkeCS	control	133.33	13.41
1121KN154	BarkeCS	stress	68.76	8.42		1130KN154	BarkeCS	stress	77.37		1137KN154	BarkeCS	stress	85.82	8.22
1121KN155	BarkeCS	stress	71.7	8.7		1130KN155	BarkeCS	stress	82.02		1137KN155	BarkeCS	stress	85.24	8.11
1121KN156	BarkeCS	stress	73.13	9.31		1130KN156	BarkeCS	stress	75.87		1137KN156	BarkeCS	stress	84.76	8.35
1121KN157	BarkeCS	stress	72.31	9.63		1130KN157	BarkeCS	stress	79.69		1137KN157	BarkeCS	stress	83.66	8.63
1121KN158	BarkeCS	stress	78.88	9.91		1130KN158	BarkeCS	stress	83.15		1137KN158	BarkeCS	stress	76.1	7.61
1121KN159	BarkeCS	stress	76.11	9.88		1130KN159	BarkeCS	stress	81.4		1137KN159	BarkeCS	stress	83.61	8.32
1121KN160	BarkeCS	stress	74.25	9.47		1130KN160	BarkeCS	stress	78.75		1137KN160	BarkeCS	stress	80.51	8.09
1121KN161	BarkeCS	stress	70.18	9.11		1130KN161	BarkeCS	stress	79.22		1137KN161	BarkeCS	stress	82.28	8.2
1121KN162	BarkeCS	stress	73.94	9.3		1130KN162	BarkeCS	stress	81.46		1137KN162	BarkeCS	stress	82.81	8.38
1121KN163	Beatrix	control	103.56	16.49		1130KN163	Beatrix	control	149.23		1137KN163	Beatrix	control	120.45	13.62
1121KN164	Beatrix	control	119.03	18.45		1130KN164	Beatrix	control	100.5		1137KN164	Beatrix	control	123.53	13.95
1121KN165	Beatrix	control	123.44	18.64		1130KN165	Beatrix	control	132.1		1137KN165	Beatrix	control	120.73	13.71
1121KN166	Beatrix	control	116.26	17.91		1130KN166	Beatrix	control	146.03		1137KN166	Beatrix	control	127.66	14.52
1121KN167	Beatrix	control	120.82	19.08		1130KN167	Beatrix	control	145.69		1137KN167	Beatrix	control	112.2	12.12
1121KN168	Beatrix	control	88.48	14.95		1130KN168	Beatrix	control	147.73		1137KN168	Beatrix	control	126.73	15.38
1121KN169	Beatrix	control	120.91	20.26		1130KN169	Beatrix	control	143.71		1137KN169	Beatrix	control	117.52	13.29
1121KN170	Beatrix	control	92.81	15.4		1130KN170	Beatrix	control	141.69		1137KN170	Beatrix	control	122.84	14.04
1121KN171	Beatrix	control	124.1	19.45		1130KN171	Beatrix	control	152.33		1137KN171	Beatrix	control	126.7	14.23
1121KN172	Beatrix	stress	64.43	9.24		1130KN172	Beatrix	stress	73.96		1137KN172	Beatrix	stress	85.49	9.78
1121KN173	Beatrix	stress	71.99	10.59		1130KN173	Beatrix	stress	78.15		1137KN173	Beatrix	stress	87.15	9.72
1121KN174	Beatrix	stress	75.13	10.56		1130KN174	Beatrix	stress	80.35		1137KN174	Beatrix	stress	87.14	9.49
1121KN175	Beatrix	stress	71.28	9.93		1130KN175	Beatrix	stress	84.11		1137KN175	Beatrix	stress	90.23	9.74
1121KN176	Beatrix	stress	69.57	9.75		1130KN176	Beatrix	stress	81.99		1137KN176	Beatrix	stress	87.63	9.68
1121KN177	Beatrix	stress	69.87	9.68		1130KN177	Beatrix	stress	79.27		1137KN177	Beatrix	stress	84.86	9.63
1121KN178	Beatrix	stress	77.03	10.59		1130KN178	Beatrix	stress	81.52		1137KN178	Beatrix	stress	84.05	9
1121KN179	Beatrix	stress	74.69	10.54		1130KN179	Beatrix	stress	78.26		1137KN179	Beatrix	stress	85.47	8.96
1121KN180	Beatrix	stress	70.1	9.96		1130KN180	Beatrix	stress	77.25		1137KN180	Beatrix	stress	88.29	8.96
1121KN181	Djamilia	control	115.31	17.91		1130KN181	Djamilia	control	132.27		1137KN181	Djamilia	control	89.46	8.52
1121KN182	Djamilia	control	106.38	15.85		1130KN182	Djamilia	control	128.64		1137KN182	Djamilia	control	98.13	10.91
1121KN183	Djamilia	control	110.46	15.9		1130KN183	Djamilia	control	137.11		1137KN183	Djamilia	control	105.01	12.69
1121KN184	Djamilia	control	108.28	15.87		1130KN184	Djamilia	control	96.61		1137KN184	Djamilia	control	101.31	9.98
1121KN185	Djamilia	control	117.15	17.12		1130KN185	Djamilia	control	125.12		1137KN185	Djamilia	control	108.7	12.13
1121KN186	Djamilia	control	99.21	15.51		1130KN186	Djamilia	control	118.1		1137KN186	Djamilia	control	107.96	12.03
1121KN187	Djamilia	control	74.39	12.06		1130KN187	Djamilia	control	124.78		1137KN187	Djamilia	control	114.67	13.26
1121KN188	Djamilia	control	91.95	14.47		1130KN188	Djamilia	control	123.54		1137KN188	Djamilia	control	105.39	12.5
1121KN189	Djamilia	control	107.43	15.75		1130KN189	Djamilia	control	124.6		1137KN189	Djamilia	control	103.17	11.32
1121KN190	Djamilia	stress	67.13	8.84		1130KN190	Djamilia	stress	63.75		1137KN190	Djamilia	stress	63.56	6.78
1121KN191	Djamilia	stress	66.37	8.85		1130KN191	Djamilia	stress	63.08		1137KN191	Djamilia	stress	71.87	7.55
1121KN192	Djamilia	stress	64.79	8.69		1130KN192	Djamilia	stress	67.19		1137KN192	Djamilia	stress	61.66	6.57
1121KN193	Djamilia	stress	70.1	9.25		1130KN193	Djamilia	stress	64.01		1137KN193	Djamilia	stress	63.27	6.73
1121KN194	Djamilia	stress	62.31	8.55		1130KN194	Djamilia	stress	63.54		1137KN194	Djamilia	stress	67.6	7.31
1121KN195	Djamilia	stress	65.15	8.84		1130KN195	Djamilia	stress	63.2		1137KN195	Djamilia	stress	64.4	6.87
1121KN196	Djamilia	stress	64.29	8.57		1130KN196	Djamilia	stress	62.8		1137KN196	Djamilia	stress	72.51	7.86
1121KN197	Djamilia	stress	67.55	9.24		1130KN197	Djamilia	stress	62.58		1137KN197	Djamilia	stress	74.59	7.77
1121KN198	Djamilia	stress	59.67	8.14		1130KN198	Djamilia	stress	60.85		1137KN198	Djamilia	stress	68.07	7.09
1121KN199	Eunova	control	90.5	14.55		1130KN199	Eunova	control	121.02		1137KN199	Eunova	control	110.37	13.08
1121KN200	Eunova	control	91.71	14.24		1130KN200	Eunova	control	111.87		1137KN200	Eunova	control	105.89	12.55
1121KN201	Eunova	control	91	13.78		1130KN201	Eunova	control	97.65		1137KN201	Eunova	control	104.23	12.04
1121KN202	Eunova	control	75.93	11.5		1130KN202	Eunova	control	120.63		1137KN202	Eunova	control	101.24	10.99
1121KN203	Eunova	control	93.02	14.23		1130KN203	Eunova	control	112.22		1137KN203	Eunova	control	108.3	11.88
1121KN204	Eunova	control	95.29	14.75		1130KN204	Eunova	control	101.86		1137KN204	Eunova	control	103.19	11.24
1121KN205	Eunova	control	85.51	13.15		1130KN205	Eunova	control	114.42		1137KN205	Eunova	control	105.15	11.39
1121KN206	Eunova	control	89.49	14.47		1130KN206	Eunova	control	114.27		1137KN206	Eunova	control	94.19	10.15
1121KN207	Eunova	control	103.1	15.99		1130KN207	Eunova	control	118.82		1137KN207	Eunova	control	87.61	9.78
1121KN208	Eunova	stress	52.58	8.23		1130KN208	Eunova	stress	53.07		1137KN208	Eunova	stress	62.67	7.56
1121KN209	Eunova	stress	59.16	8.78		1130KN209	Eunova	stress	53.55		1137KN209	Eunova	stress	66.07	8.06
1121KN210	Eunova	stress	55.77	8.45		1130KN210	Eunova	stress	56.33		1137KN210	Eunova	stress	62.09	7.42
1121KN211	Eunova	stress	49.3	7.76		1130KN211	Eunova	stress	54.93		1137KN211	Eunova	stress	63.82	7.34
1121KN212	Eunova	stress	48.47	7.46		1130KN212	Eunova	stress	55.45		1137KN212	Eunova	stress	62.87	7.62
1121KN213	Eunova	stress	45.32	7.48		1130KN213	Eunova	stress	58.85		1137KN213	Eunova	stress	64.72	7.96
1121KN214	Eunova	stress	46.51	7.73		1130KN214	Eunova	stress	56.81		1137KN214	Eunova	stress	65.52	7.9
1121KN215	Eunova	stress	49.15	7.72		1130KN215	Eunova	stress	58.26		1137KN215	Eunova	stress	67.76	8.03
1121KN216	Eunova	stress	46.77	7.37		1130KN216	Eunova	stress	56.19		1137KN216	Eunova	stress	61.68	7.35
1121KN217	Streif	control	127.28	18.92		1130KN217	Streif	control	145		1137KN217	Streif	control	127.43	14.28
1121KN218	Streif	control	113.38	16.26		1130KN218	Streif	control	144.04		1137KN218	Streif	control	104.1	11.87
1121KN219	Streif	control	109.63	15.92		1130KN219	Streif	control	145.84		1137KN219	Streif	control	134.39	14.7
1121KN220	Streif	control	125.79	18.4		1130KN220	Streif	control	139.03		1137KN220	Streif	control	125.68	12.69
1121KN221	Streif	control	131.14	20.85		1130KN221	Streif	control	133.68		1137KN221	Streif	control	123.84	12.3
1121KN222	Streif	control	112.23	16.57		1130KN222	Streif	control	141.13		1137KN222	Streif	control	128.04	13.82
1121KN223	Streif	control	131.33	19.61		1130KN223	Streif	control	147.52		1137KN223	Streif	control	128.08	14.33
1121KN224	Streif	control	120.1	17.35		1130KN224	Streif	control	142.97		1137KN224	Streif	control	124.03	12.79
1121KN225	Streif	control	123.58	18.31		1130KN225	Streif	control	138.91		1137KN225	Streif	control	123.03	12.65
1121KN226	Streif	stress	59.01	8.57		1130KN226	Streif	stress	75.49		1137KN226	Streif	stress	84.16	8.48
1121KN227	Streif	stress	65.21	9.59		1130KN227	Streif	stress	75.9		1137KN227	Streif	stress	83.46	8.64
1121KN228	Streif	stress	71.17	9.23		1130KN228	Streif	stress	77.87		1137KN228	Streif	stress	88.61	9
1121KN229	Streif	stress	72.91	9.72		1130KN229	Streif	stress	76.66		1137KN229	Streif	stress	89.79	9.2
1121KN230	Streif	stress	76.42	9.75		1130KN230	Streif	stress	79.38		1137KN230	Streif	stress	85.71	8.82
1121KN231	Streif	stress	77.24	9.96		1130KN231	Streif	stress	76.71		1137KN231	Streif	stress	87.56	8.92
1121KN232	Streif	stress	71.89	9.76		1130KN232	Streif	stress	77.16		1137KN232	Streif	stress	80.78	8.01
1121KN233	Streif	stress	73.13	9.42		1130KN233	Streif	stress	81.09		1137KN233	Streif	stress	90.19	8.58
1121KN234	Streif	stress	71.98	9.83		1130KN234	Streif	stress	77.05		1137KN234	Streif	stress	83.28	8.53
1121KN235	Ursa	control	118.53	19.11		1130KN235	Ursa	control	118.13		1137KN235	Ursa	control	94.57	10.08
1121KN236	Ursa	control	110.56	16.23		1130KN236	Ursa	control	122.94		1137KN236	Ursa	control	98.59	10.49
1121KN237	Ursa	control	101.84	14.51		1130KN237	Ursa	control	115.67		1137KN237	Ursa	control	90.44	8.85
1121KN238	Ursa	control	74.12	11.46		1130KN238	Ursa	control	114.24		1137KN238	Ursa	control	85.12	8.62
1121KN239	Ursa	control	98.7	14.13		1130KN239	Ursa	control	116.91		1137KN239	Ursa	control	104.79	10.97
1121KN240	Ursa	control	105.36	15.78		1130KN240	Ursa	control	126.63		1137KN240	Ursa	control	102.97	10.33
1121KN241	Ursa	control	93.67	13.21		1130KN241	Ursa	control	119.01		1137KN241	Ursa	control	99.1	10.58
1121KN242	Ursa	control	113.12	17.55		1130KN242	Ursa	control	117.76		1137KN242	Ursa	control	82.68	9.57
1121KN243	Ursa	control	92	13.8		1130KN243	Ursa	control	122.98		1137KN243	Ursa	control	97.55	10.09
1121KN244	Ursa	stress	75.23	10.11		1130KN244	Ursa	stress	66.3		1137KN244	Ursa	stress	70.59	7.33
1121KN245	Ursa	stress	75.16	10.03		1130KN245	Ursa	stress	70.38		1137KN245	Ursa	stress	69.03	7.44
1121KN246	Ursa	stress	61.19	9.05		1130KN246	Ursa	stress	69.04		1137KN246	Ursa	stress	74.63	8.15
1121KN247	Ursa	stress	73.79	9.93		1130KN247	Ursa	stress	65.2		1137KN247	Ursa	stress	75.18	8.06
1121KN248	Ursa	stress	70.89	9.58		1130KN248	Ursa	stress	67.44		1137KN248	Ursa	stress	72.71	8.09
1121KN249	Ursa	stress	68.15	9.25		1130KN249	Ursa	stress	68.45		1137KN249	Ursa	stress	66.97	6.75
1121KN250	Ursa	stress	72.68	9.62		1130KN250	Ursa	stress	66.1		1137KN250	Ursa	stress	74.1	7.78
1121KN251	Ursa	stress	61.66	8.58		1130KN251	Ursa	stress	66.79		1137KN251	Ursa	stress	75.83	8.21
1121KN252	Ursa	stress	62.55	8.39		1130KN252	Ursa	stress	68.04		1137KN252	Ursa	stress	73.14	7.7
1121KN253	Victoriana	control	118.33	17.02		1130KN253	Victoriana	control	118.09		1137KN253	Victoriana	control	116.69	12.28
1121KN254	Victoriana	control	119.47	16.76		1130KN254	Victoriana	control	132.09		1137KN254	Victoriana	control	128.77	12.95
1121KN255	Victoriana	control	110.58	15.73		1130KN255	Victoriana	control	132.32		1137KN255	Victoriana	control	124.81	13.11
1121KN256	Victoriana	control	110.22	15.34		1130KN256	Victoriana	control	130.17		1137KN256	Victoriana	control	124.67	13.39
1121KN257	Victoriana	control	74.5	10.48		1130KN257	Victoriana	control	130.41		1137KN257	Victoriana	control	108.9	10.37
1121KN258	Victoriana	control	85.6	12.02		1130KN258	Victoriana	control	140.55		1137KN258	Victoriana	control	113.99	11.69
1121KN259	Victoriana	control	123.25	18.51		1130KN259	Victoriana	control	138.26		1137KN259	Victoriana	control	99.17	11.44
1121KN260	Victoriana	control	134.1	22.22		1130KN260	Victoriana	control	127.34		1137KN260	Victoriana	control	111.13	11.83
1121KN261	Victoriana	control	119.15	18.63		1130KN261	Victoriana	control	128.31		1137KN261	Victoriana	control	109.95	12.98
1121KN262	Victoriana	stress	60.31	8.64		1130KN262	Victoriana	stress	79.69		1137KN262	Victoriana	stress	80.12	8.24
1121KN263	Victoriana	stress	65.29	8.78		1130KN263	Victoriana	stress	80.82		1137KN263	Victoriana	stress	76.97	7.98
1121KN264	Victoriana	stress	56.62	8.18		1130KN264	Victoriana	stress	79.01		1137KN264	Victoriana	stress	78.23	8.33
1121KN265	Victoriana	stress	62.76	8.64		1130KN265	Victoriana	stress	81.21		1137KN265	Victoriana	stress	75.79	7.79
1121KN266	Victoriana	stress	56.93	8.4		1130KN266	Victoriana	stress	78.61		1137KN266	Victoriana	stress	80.85	8.54
1121KN267	Victoriana	stress	59.57	8.25		1130KN267	Victoriana	stress	77.75		1137KN267	Victoriana	stress	84.37	8.78
1121KN268	Victoriana	stress	63.21	8.71		1130KN268	Victoriana	stress	77.47		1137KN268	Victoriana	stress	76.96	7.89
1121KN269	Victoriana	stress	68.97	8.7		1130KN269	Victoriana	stress	80.36		1137KN269	Victoriana	stress	79.36	8.2
1121KN270	Victoriana	stress	65.88	8.99		1130KN270	Victoriana	stress	77.24		1137KN270	Victoriana	stress	78.58	8.14
1121KN271	Wiebke	control	108.76	16.34		1130KN271	Wiebke	control	150.08		1137KN271	Wiebke	control	117.63	12.46
1121KN272	Wiebke	control	72.48	11.37		1130KN272	Wiebke	control	138.46		1137KN272	Wiebke	control	115.75	12.08
1121KN273	Wiebke	control	121.41	18.1		1130KN273	Wiebke	control	143.95		1137KN273	Wiebke	control	117.59	12.43
1121KN274	Wiebke	control	112.77	16.5		1130KN274	Wiebke	control	143.14		1137KN274	Wiebke	control	126.6	13.9
1121KN275	Wiebke	control	110.85	16.21		1130KN275	Wiebke	control	150.18		1137KN275	Wiebke	control	121.86	12.64
1121KN276	Wiebke	control	89.61	14.5		1130KN276	Wiebke	control	141.05		1137KN276	Wiebke	control	118.56	12.3
1121KN277	Wiebke	control	67.26	10.91		1130KN277	Wiebke	control	136.69		1137KN277	Wiebke	control	98.51	10.05
1121KN278	Wiebke	control	113.94	16.95		1130KN278	Wiebke	control	137.09		1137KN278	Wiebke	control	118.18	12.63
1121KN279	Wiebke	control	84.88	12.3		1130KN279	Wiebke	control	147.27		1137KN279	Wiebke	control	120.59	12.85
1121KN280	Wiebke	stress	55.56	7.9		1130KN280	Wiebke	stress	71.84		1137KN280	Wiebke	stress	79.46	7.74
1121KN281	Wiebke	stress	56.66	8.23		1130KN281	Wiebke	stress	75.74		1137KN281	Wiebke	stress	78.87	7.76
1121KN282	Wiebke	stress	56.66	8.28		1130KN282	Wiebke	stress	75.44		1137KN282	Wiebke	stress	81.85	8.29
1121KN283	Wiebke	stress	56.97	8.46		1130KN283	Wiebke	stress	74.34		1137KN283	Wiebke	stress	82.99	8.26
1121KN284	Wiebke	stress	55.75	8.1		1130KN284	Wiebke	stress	73.27		1137KN284	Wiebke	stress	65.43	7.68
1121KN285	Wiebke	stress	57.25	8.58		1130KN285	Wiebke	stress	71.94		1137KN285	Wiebke	stress	76.76	7.46
1121KN286	Wiebke	stress	61.23	8.72		1130KN286	Wiebke	stress	75.77		1137KN286	Wiebke	stress	80.05	8.09
1121KN287	Wiebke	stress	54.48	8.47		1130KN287	Wiebke	stress	78.56		1137KN287	Wiebke	stress	83.88	9.27
1121KN288	Wiebke	stress	55.56	8.15		1130KN288	Wiebke	stress	77.55		1137KN288	Wiebke	stress	76.17	8.07
1121KN289	MorexPE	control	100.46	15.87		1130KN289	MorexPE	control	138.31		1137KN289	MorexPE	control	125.5	16.27
1121KN290	MorexPE	control	102.61	15.78		1130KN290	MorexPE	control	55.13		1137KN290	MorexPE	control	122.86	13.97
1121KN291	MorexPE	control	101.42	14.6		1130KN291	MorexPE	control	137.49		1137KN291	MorexPE	control	122.76	14.92
1121KN292	MorexPE	control	116.4	16.39		1130KN292	MorexPE	control	134.58		1137KN292	MorexPE	control	115.1	13.22
1121KN293	MorexPE	control	108.34	16.88		1130KN293	MorexPE	control	130.46		1137KN293	MorexPE	control	88.6	11.77
1121KN294	MorexPE	control	104.42	16.5		1130KN294	MorexPE	control	137.47		1137KN294	MorexPE	control	117.87	14.47
1121KN295	MorexPE	stress	50.26	8.11		1130KN295	MorexPE	stress	67.04		1137KN295	MorexPE	stress	72.69	8.57
1121KN296	MorexPE	stress	49.89	8.86		1130KN296	MorexPE	stress	70.98		1137KN296	MorexPE	stress	83.52	9.66
1121KN297	MorexPE	stress	51.89	8.86		1130KN297	MorexPE	stress	69.33		1137KN297	MorexPE	stress	77.93	9.28
1121KN298	MorexPE	stress	44.28	7.38		1130KN298	MorexPE	stress	66.87		1137KN298	MorexPE	stress	74.85	9
1121KN299	MorexPE	stress	42.75	7.69		1130KN299	MorexPE	stress	65.25		1137KN299	MorexPE	stress	74.59	8.78
1121KN300	MorexPE	stress	51.97	8.25		1130KN300	MorexPE	stress	67.36		1137KN300	MorexPE	stress	73.42	8.73
1121KN301	BarkePE	control	135.97	19.12		1130KN301	BarkePE	control	156.97		1137KN301	BarkePE	control	120.55	11.7
1121KN302	BarkePE	control	127.25	17.16		1130KN302	BarkePE	control	130.03		1137KN302	BarkePE	control	128.14	13.34
1121KN303	BarkePE	control	118.06	16.32		1130KN303	BarkePE	control	139.3		1137KN303	BarkePE	control	125.26	12.81
1121KN304	BarkePE	control	140.35	18.29		1130KN304	BarkePE	control	141.81		1137KN304	BarkePE	control	129.17	12.95
1121KN305	BarkePE	control	99.49	13.51		1130KN305	BarkePE	control	153.6		1137KN305	BarkePE	control	103.07	9.33
1121KN306	BarkePE	control	141.54	20.34		1130KN306	BarkePE	control	138.32		1137KN306	BarkePE	control	109.27	10.57
1121KN307	BarkePE	stress	73.99	9.02		1130KN307	BarkePE	stress	75		1137KN307	BarkePE	stress	83.59	8.4
1121KN308	BarkePE	stress	72.86	8.79		1130KN308	BarkePE	stress	73.59		1137KN308	BarkePE	stress	78.4	7.95
1121KN309	BarkePE	stress	76.58	9.21		1130KN309	BarkePE	stress	80.98		1137KN309	BarkePE	stress	86.49	7.53
1121KN310	BarkePE	stress	77.87	9.09		1130KN310	BarkePE	stress	80.81		1137KN310	BarkePE	stress	84.54	8.38
1121KN311	BarkePE	stress	78.55	9.58		1130KN311	BarkePE	stress	78.67		1137KN311	BarkePE	stress	83.01	8.56
1121KN312	BarkePE	stress	76.18	9.79		1130KN312	BarkePE	stress	83.28		1137KN312	BarkePE	stress	72.94	7.64

## Sheet: Feature list
Feature used in the study
side.area.norm (mm^2)
side.border.length.norm (mm)
side.compactness.01 (relative)
side.compactness.16 (relative)
side.fluo.intensity.average (relative)
side.fluo.intensity.classic.sum
side.height.norm (mm)
side.hull.circumcircle.d (px)
side.hull.fillgrade (percent)
side.hull.pc1
side.hull.pc2
side.leaf.count (leafs)
side.leaf.length.average.norm
side.leaf.length.sum.norm (mm)
side.leaf.width.average.norm
side.nir.intensity.average (relative)
side.nir.skeleton.intensity.average (relative)
side.vis.hue.average
side.width.norm (mm)
side.width.norm.relative
side.width.relative
top.area (px)
top.border.length (px)
top.compactness.01 (relative)
top.compactness.16 (relative)
top.fluo.intensity.average (relative / pix)
top.fluo.intensity.classic.sum
top.hull.circumcircle.d (px)
top.hull.fillgrade (percent)
top.hull.pc2
top.leaf.count
top.leaf.length.average
top.nir.intensity.average (relative / pix)
top.nir.intensity.sum
top.vis.hue.average
volume.fluo.iap
